# Supplementary material for: Transcriptional responses to diets without mineral phosphorus supplementation in the jejunum of two high-yielding laying hen strains
Source: Poult Sci. 2024 Nov 2;103(12):104484. doi: 10.1016/j.psj.2024.104484 (PMC11584914; doi:10.1016/j.psj.2024.104484)
Supplement: Supplementary file 1 [file mmc1.xlsx]

## Sheet: TABLE S1
Transcriptional responses to diets without mineral phosphorus supplementation in the jejunum of two high-yielding laying hen strains
Yosef A. Abitew, Henry Reyer, Frieder Hadlich, Michael Oster, Nares Trakooljul, Vera Sommerfeld, Markus Rodehutscord, Klaus Wimmers , Siriluck Ponsuksili*
Supplementary Table S1: Ingredient and calculated composition of the experimental diets during 4 weeks of experiment.
	Developer (week 15-16)		Prelayer (week 16-17)		Layer (week 17-19 ; week 20-24)
Ingredients, g/kg	P-	P+	P-	P+	P-	P+
Corn	619.5	617.1	589.8	585.8	599.2	595.9
Soybean meal	220	220	275.5	276.2	260	260
Alfalfa meal	120	120	60	60	30	30
Soybean oil	8	8	10	10	15	15
DL-Methionine	1.5	1.5	3.7	3.7	4.5	4.5
L-Lysine sulphate	-	-	-	-	0.7	0.7
Monocalcium phosphate	-	4.7	-	5	-	5
Limestone, fine	18.2	15.9	27.5	26.8	23.1	22.4
Limestone, coarse	-	-	20	19	54	53
Sodium chloride	2.3	2.3	2.8	2.8	3	3
Choline chloride	1	1	1	1	1	1
Sodium bicarbonate	2	2	2.2	2.2	2	2
Vitamin mix1	2	2	2	2	2	2
Mineral mix2	0.5	0.5	0.5	0.5	0.5	0.5
TiO2	5	5	5	5	5	5
Calculated, g/kg
P	3	4	3.3	4.3	3.1	4.1
Non phytate-P	1.3	2.3	1.4	2.4	1.3	2.3
Ca	9	9	22.5	22.5	35	35
CP	155	155	176	176	168	168
ME, MJ/kg	11.6	11.6	11.5	11.5	11.5	11.5
1Vitamin premix (Miavit GmbH, Essen, Germany), provided per kg of the complete diet: 10,000 IU vitamin A, 3,000 IU vitamin D3, 30 mg vitamin E, 2.4 mg vitamin K3, 100 mcg biotin, 1 mg folic acid, 3 mg vitamin B1, 6 mg vitamin B2, 6 mg vitamin B6, 30 mcg vitamin B12, 50 mg nicotinamide, 14 mg calcium-D-pantothenate.
2Trace element premix (Gelamin Gesellschaft für Tierernährung mbH, Memmingen, Germany), provided per kg of complete diet: 80 mg manganese from manganese-(II)-oxide, 60 mg zinc from zinc sulfate monohydrate, 25 mg iron from ferrous-(II)-sulfate monohydrate, 7.5 mg copper from cupric-(II)-sulfate pentahydrate, 0.6 mg iodine from calcium iodate, 0.2 mg selenium from sodium selenite.

## Sheet: TABLE S2
Transcriptional responses to diets without mineral phosphorus supplementation in the jejunum of two high-yielding laying hen strains
Yosef A. Abitew, Henry Reyer, Frieder Hadlich, Michael Oster, Nares Trakooljul, Vera Sommerfeld, Markus Rodehutscord, Klaus Wimmers , Siriluck Ponsuksili*
Supplementary Table 2: Mapping statistics of RNA sequencing reads, M Reads Mapped: total reads mapped per million, % Aligned percentage of reads aligned successfully, % Dups: Percentage of reads marked as duplicates, % Mapped: reads mapped to the reference genome
Sample ID	RNA (ng/µl)	Bioanalyzer	M Reads Mapped	% Aligned	% Dups	% Mapped
101	500.5	7.6	36.3	0.76	0.507	100
102	382.2	7	36.3	0.736	0.543	100
103	458.7	7.3	53.9	0.75	0.564	100
104	368.5	7.8	38.4	0.731	0.545	100
105	392.2	8	46	0.73	0.52	100
106	380.2	7	42.4	0.754	0.6	100
107	369.2	8.3	46.8	0.702	0.541	100
108	317	7.5	38.1	0.724	0.541	100
109	387.7	7.8	44	0.703	0.533	100
110	378.3	8.4	45.6	0.693	0.576	100
111	324.5	7.7	50.5	0.71	0.549	100
112	425.7	8.2	48	0.711	0.558	100
113	412.3	7.6	35.2	0.708	0.505	100
114	376.9	8	45.7	0.715	0.506	100
115	370.2	8.2	45.2	0.711	0.538	100
116	402.8	7.1	40.9	0.724	0.552	100
117	391.9	7	51.3	0.743	0.552	100
118	395	7.3	38.3	0.7	0.533	100
119	382.9	7.5	44	0.69	0.564	100
120	450	8	36	0.677	0.514	100
121	480.2	7.7	35.4	0.672	0.545	100
122	504.1	7.3	44	0.709	0.514	100
123	472	7	38.4	0.725	0.573	100
124	486.5	7.6	37.8	0.709	0.476	100
125	377.6	7	39.9	0.696	0.537	100
126	494.8	7.3	45.9	0.72	0.548	100
127	501.4	7	39.3	0.688	0.542	100
128	536.2	8.1	49.5	0.651	0.612	100
129	463.6	7	37.6	0.694	0.535	100
130	498.1	6.9	35.7	0.722	0.543	100
131	493.7	7.4	39	0.726	0.527	100
132	475.3	7.2	35.9	0.717	0.508	100
133	441.9	7.4	46.9	0.713	0.557	100
134	501	7.2	40.8	0.741	0.572	100
135	473.5	7.1	40.7	0.717	0.56	100
136	488.2	6.9	40.3	0.735	0.583	100
137	454.9	7	37	0.737	0.588	100
138	460	6.9	43.6	0.729	0.613	100
139	462.8	7.1	37.2	0.724	0.503	100
140	470.1	7	31.9	0.658	0.487	100
141	469.5	7.4	47.5	0.776	0.546	100
142	466.9	7.7	49.7	0.776	0.521	100
143	496.9	7.6	59.6	0.795	0.544	100
144	475.6	7.6	41.4	0.751	0.534	100
145	457.7	7.6	43.9	0.765	0.514	100
146	462.3	8.5	46.6	0.761	0.531	100
147	466.6	7.6	43.6	0.778	0.541	100
148	471.6	7.1	49.8	0.791	0.545	100
149	442.6	7.7	45.4	0.773	0.536	100
150	456.4	7.7	50.5	0.778	0.556	100
151	447.7	7.4	41.3	0.763	0.514	100
152	508.3	7.4	54.1	0.788	0.517	100
153	473.1	7.8	48.9	0.75	0.551	100
154	467.6	7	43.7	0.744	0.571	100
155	488.9	7	43.8	0.791	0.549	100
156	430.5	7.2	39.9	0.751	0.56	100
157	429.1	8	45.7	0.758	0.563	100
158	427.4	7.8	52.1	0.796	0.68	100
159	406.8	7.7	54	0.771	0.647	100
160	576.2	7.5	47	0.776	0.669	100
161	489.6	8.2	56	0.806	0.522	100
162	513.8	8.4	50	0.807	0.52	100
163	492.9	8.4	57.8	0.809	0.529	100
164	495.5	8.3	55.7	0.8	0.564	100
165	457.2	8.4	43.4	0.783	0.512	100
166	467.6	8.3	58.8	0.799	0.517	100
167	467.3	8.5	57.3	0.811	0.49	100
168	445.1	8.5	48	0.802	0.485	100
169	460	7.1	62	0.801	0.518	100
170	447.7	8.3	48.5	0.789	0.475	100
171	380.2	7.1	38.5	0.742	0.564	100
172	414.7	8	49.3	0.778	0.573	100
173	470.2	8.9	52.3	0.823	0.489	100
174	484.7	8.6	49.5	0.797	0.542	100
175	496.4	9	49.6	0.82	0.493	100
176	466.9	8.1	51	0.796	0.48	100
177	477	8.7	52	0.801	0.46	100
178	442.1	8.5	44.3	0.786	0.521	100
179	460.9	8.8	48.2	0.806	0.489	100
180	441.2	8.4	47.6	0.773	0.593	100
N=80		AVG=7.7	AVG=45.35	AVG=0.75	AVG=0.54	100

## Sheet: TABLE S3
TRANSCRIPTIONAL RESPONSES TO LOW DIETARY PHOSPHORUS IN TWO LAYING HEN STRAINS
Yosef A. Abitew, Henry Reyer, Frieder Hadlich, Michael Oster, Nares Trakooljul, Vera Sommerfeld, Markus Rodehutscord, Klaus Wimmers , Siriluck Ponsuksili*
Transcriptional responses to diets without mineral phosphorus supplementation in the jejunum of two high-yielding laying hen strains
Yosef A. Abitew, Henry Reyer, Frieder Hadlich, Michael Oster, Nares Trakooljul, Vera Sommerfeld, Markus Rodehutscord, Klaus Wimmers , Siriluck Ponsuksili*
Supplementary Table 3: Differential expression results for the main effects (Strain, diet, and period) baseMean: mean of normalized counts for all samples. log2FoldChange: log2 fold change; lfcSE: standard error; stat: Wald statistic; pvalue: Wald test p-value; padj: BH adjusted p-values
							Strain (LB vs LSL)						Diet (P- vs P+)						Period (Week 19 vs 24)
			Ensembl Gene ID	Gene Symbol	baseMean		log2FoldChange	lfcSE	stat	pvalue	padj		log2FoldChange	lfcSE	stat	pvalue	padj		log2FoldChange	lfcSE	stat	pvalue	padj
			ENSGALG00000032282	CALB1	16733.5		-0.181821	0.190415	-0.954869	0.339644	0.436826		0.837927	0.191585	4.37365	1.22187e-05	0.116416		-1.93582	0.190882	-10.1414	3.61778e-24	5.81112e-22
			ENSGALG00000041461	DNMT3B	313.314		-0.273536	0.0827284	-3.30643	0.000944915	0.00282204		0.353573	0.0832256	4.24837	2.15331e-05	0.116416		-0.0869736	0.0829873	-1.04803	0.294623	0.389017
			ENSGALG00000008997	STEAP4	31.9325		3.03882	0.545297	5.57278	2.50699e-08	2.22081e-07		-2.28856	0.544402	-4.2038	2.6247e-05	0.116416		4.58648	0.548604	8.36026	6.25794e-17	3.10152e-15
			ENSGALG00000025950	PRKCA	572.198		0.149328	0.0677436	2.20431	0.0275029	0.0535283		-0.281965	0.0681289	-4.1387	3.49283e-05	0.116416		0.334982	0.0679476	4.93001	8.22268e-07	5.5171e-06
			ENSGALG00000055722	-	26.4994		0.988433	0.127479	7.75371	8.92494e-15	2.21166e-13		0.507567	0.127462	3.98212	6.83041e-05	0.181749		-0.682548	0.127997	-5.33252	9.68577e-08	8.06563e-07
			ENSGALG00000007311	CLDN2	10773.5		-0.225962	0.131415	-1.71945	0.0855316	0.140365		0.520843	0.132225	3.93908	8.17951e-05	0.181749		-1.77819	0.131738	-13.4979	1.60806e-41	2.38208e-38
			ENSGALG00000015388	PRDM1	110.722		-0.302965	0.111756	-2.71094	0.00670929	0.0158316		0.434725	0.112447	3.86604	0.000110615	0.196452		-1.20696	0.112202	-10.757	5.49145e-27	1.46424e-24
			ENSGALG00000013967	NUDT5	93.7017		0.00624065	0.0685225	0.0910745	0.927433	0.949876		0.263235	0.0688194	3.82501	0.000130765	0.196452		0.0361051	0.0691699	0.521977	0.601687	0.682464
			ENSGALG00000055817	-	20.4164		-2.0548	0.324772	-6.32689	2.50146e-10	3.2224e-09		1.24885	0.326791	3.82154	0.000132619	0.196452		0.144016	0.325269	0.442758	0.657941	0.732131
			ENSGALG00000039200	AXIN2	41.6924		-1.13033	0.12767	-8.85352	8.47983e-19	3.44674e-17		0.484285	0.128204	3.77747	0.000158429	0.211218		-0.292904	0.128073	-2.28701	0.0221951	0.0443038
			ENSGALG00000055150	-	39.3517		-0.972375	0.169277	-5.74427	9.2319e-09	8.93226e-08		0.623933	0.170377	3.66207	0.00025019	0.30323		-1.51702	0.17002	-8.92257	4.55605e-19	3.33743e-17
			ENSGALG00000008516	CPO	437.945		0.340943	0.159292	2.14036	0.0323256	0.0616281		-0.575464	0.160245	-3.59116	0.000329212	0.356554		0.713606	0.159701	4.46839	7.88117e-06	4.14484e-05
			ENSGALG00000037980	-	23.4477		0.326351	0.119784	2.72449	0.00644004	0.0152828		-0.428295	0.120197	-3.56328	0.000366245	0.356554		0.416629	0.121322	3.43406	0.000594603	0.00191711
			ENSGALG00000003520	POLG2	35.6581		-0.11278	0.0793061	-1.42208	0.155002	0.230197		0.28296	0.0795392	3.55749	0.000374419	0.356554		0.228515	0.0809726	2.82213	0.00477065	0.0117717
			ENSGALG00000012607	ZCCHC6	26.6853		0.039826	0.121566	0.327607	0.743209	0.805566		-0.420976	0.122007	-3.45043	0.000559684	0.404973		0.293293	0.122703	2.39026	0.0168365	0.0348222
			ENSGALG00000016997	RB1	334.785		0.624445	0.0730693	8.54593	1.2751e-17	4.47358e-16		-0.252665	0.0734316	-3.44082	0.000579946	0.404973		0.273665	0.0733052	3.73324	0.000189036	0.000697157
			ENSGALG00000068412	-	6.21604		1.74274	0.220725	7.89553	2.89078e-15	7.64681e-14		0.74188	0.215921	3.43589	0.000590605	0.404973		-1.60523	0.223103	-7.19499	6.24651e-13	1.58024e-11
			ENSGALG00000003443	-	29.4101		0.15773	0.144124	1.0944	0.273778	0.366172		0.497675	0.145231	3.42679	0.000610764	0.404973		-0.0376974	0.144647	-0.260616	0.794389	0.845514
			ENSGALG00000059813	-	11.9939		0.132455	0.225958	0.586193	0.557746	0.645979		-0.775487	0.226759	-3.41988	0.000626497	0.404973		2.18509	0.232702	9.39006	5.99648e-21	6.05644e-19
			ENSGALG00000010798	DHCR24	318.373		0.144123	0.0932485	1.54558	0.122207	0.188812		-0.320293	0.0937968	-3.41475	0.000638399	0.404973		-0.175342	0.0935341	-1.87464	0.0608429	0.104787
			ENSGALG00000032614	ART1E	26.6267		1.95817	0.176191	11.1139	1.07406e-28	1.03017e-26		-0.597918	0.175708	-3.40291	0.000666723	0.404973		0.971297	0.175278	5.54147	2.99942e-08	2.82603e-07
			ENSGALG00000020488	C11ORF24	214.156		-0.23058	0.0775828	-2.97205	0.0029582	0.00768637		-0.264503	0.078006	-3.39081	0.000696871	0.404973		0.311772	0.0779403	4.00014	6.33054e-05	0.000266074
			ENSGALG00000037776	TMCO6	166.609		-0.136387	0.050835	-2.68294	0.00729772	0.0170301		0.172836	0.0511468	3.37922	0.000726919	0.404973		0.109997	0.0510113	2.15632	0.0310589	0.0590863
			ENSGALG00000005519	TLL2	23.6167		-0.387331	0.172827	-2.24114	0.0250168	0.0493232		0.585744	0.173848	3.36929	0.000753615	0.404973		-1.82624	0.175172	-10.4255	1.89741e-25	3.95254e-23
			ENSGALG00000006652	DIP2C	24.1311		-0.383688	0.121624	-3.1547	0.00160661	0.00449986		0.41068	0.122112	3.36315	0.000770596	0.404973		-0.934757	0.123327	-7.57949	3.46911e-14	1.06078e-12
			ENSGALG00000010665	FOXN3	29.3941		0.397481	0.0896369	4.43435	9.23513e-06	4.50339e-05		-0.301164	0.0897295	-3.35635	0.000789776	0.404973		0.0369052	0.0905182	0.40771	0.683486	0.752953
			ENSGALG00000002551	CFAP70	56.2729		1.14921	0.133229	8.62582	6.36327e-18	2.32425e-16		-0.445982	0.13357	-3.33895	0.00084097	0.415253		0.842395	0.13364	6.30348	2.91041e-10	4.31609e-09
			ENSGALG00000059034	-	18.837		0.0258792	0.2641	0.0979903	0.92194	0.945904		0.883214	0.265984	3.32055	0.000898406	0.427074		-2.32865	0.26629	-8.74482	2.23379e-18	1.48904e-16
			ENSGALG00000014084	FGFR1OP2	177.422		0.243639	0.0510042	4.77684	1.78069e-06	1.02861e-05		-0.168747	0.051203	-3.29564	0.000981962	0.427074		0.156686	0.0513141	3.05347	0.00226214	0.00615488
			ENSGALG00000007287	ZFP91	1658.7		0.282477	0.0449719	6.28118	3.36003e-10	4.25412e-09		-0.149082	0.0452446	-3.29503	0.000984117	0.427074		0.122596	0.0450884	2.71902	0.00654765	0.0154803
			ENSGALG00000050464	LOC101748539	50.1644		2.51501	0.129661	19.3968	8.21201e-84	6.08236e-81		-0.421309	0.127961	-3.29249	0.000993046	0.427074		0.527422	0.127389	4.14026	3.46919e-05	0.000155623
			ENSGALG00000047813	APBB2	24.0042		0.252305	0.112218	2.24835	0.0245538	0.0484894		0.368309	0.112579	3.27157	0.00106952	0.445589		-0.557116	0.114252	-4.87622	1.0814e-06	7.06033e-06
			ENSGALG00000031893	RALA	85.0763		-0.31348	0.0607565	-5.15961	2.47469e-07	1.76714e-06		-0.198675	0.0609488	-3.2597	0.00111532	0.450589		0.226624	0.0612649	3.69908	0.000216383	0.000786555
			ENSGALG00000012414	GNPNAT1	493.175		0.567645	0.0601508	9.43702	3.83524e-21	1.95158e-19		-0.195972	0.0604658	-3.24104	0.00119094	0.466398		0.502379	0.0603526	8.32406	8.50006e-17	4.16628e-15
			ENSGALG00000041558	-	100.903		-0.0251797	0.0706926	-0.356186	0.721702	0.788601		-0.229573	0.0710314	-3.232	0.00122929	0.466398		-0.0480621	0.0711875	-0.675148	0.499582	0.592141
			ENSGALG00000048138	LOC101749275	205.864		-0.00433331	0.0603766	-0.0717714	0.942784	0.960829		-0.195216	0.060693	-3.21646	0.00129783	0.466398		-0.0344149	0.0606564	-0.567375	0.57046	0.65524
			ENSGALG00000010139	SSTR1	27.8234		-0.480405	0.154506	-3.1093	0.00187531	0.00514332		0.499233	0.155486	3.21079	0.00132373	0.466398		-0.627462	0.155422	-4.03714	5.41059e-05	0.000231867
			ENSGALG00000006690	ECHDC3	102.501		-0.118366	0.10461	-1.1315	0.257845	0.348322		0.337514	0.105159	3.20956	0.00132937	0.466398		0.0756096	0.105083	0.719524	0.471818	0.565927
			ENSGALG00000048528	-	3.59252		-0.721826	0.31948	-2.25938	0.0238597	0.0472938		1.03539	0.323657	3.19903	0.00137889	0.471367		-1.76214	0.329432	-5.34904	8.84233e-08	7.47533e-07
			ENSGALG00000010745	HMGB2	167.181		-0.649601	0.0988836	-6.56935	5.05346e-11	7.33907e-10		0.317438	0.0994629	3.19152	0.00141525	0.471703		0.33717	0.0992659	3.39663	0.000682207	0.00216038
			ENSGALG00000043129	DEDD	2044.97		0.180439	0.0385218	4.68408	2.81221e-06	1.5429e-05		-0.123183	0.0387563	-3.17839	0.00148096	0.475723		0.150384	0.038623	3.89363	9.87541e-05	0.000394779
			ENSGALG00000055768	-	36.47		0.767423	0.165064	4.64924	3.33156e-06	1.78954e-05		-0.524973	0.16573	-3.16765	0.00153677	0.475723		0.157544	0.165682	0.950876	0.341667	0.438539
			ENSGALG00000010042	CNOT2	84.9458		0.0594388	0.0613282	0.969192	0.332449	0.42927		-0.194374	0.0614767	-3.16175	0.00156826	0.475723		0.232221	0.062374	3.72304	0.000196839	0.000723476
			ENSGALG00000004038	ADAL	50.8494		-0.469179	0.0785242	-5.97496	2.30147e-09	2.48447e-08		-0.24879	0.0786958	-3.16142	0.00157004	0.475723		0.276378	0.0793211	3.48429	0.000493448	0.0016308
			ENSGALG00000043256	AGPAT5L	6.57495		-0.185534	0.149415	-1.24174	0.214332	0.300598		-0.468051	0.149414	-3.13258	0.00173277	0.513363		0.28558	0.155512	1.83639	0.0662997	0.112778
			ENSGALG00000026727	SLC30A10	712.123		-0.0877228	0.121505	-0.721971	0.470312	0.565923		0.381116	0.122249	3.11755	0.00182362	0.528534		-1.8263	0.121817	-14.9922	8.25677e-51	3.66931e-47
			ENSGALG00000034735	GLUD2	766.53		0.184088	0.0939545	1.95933	0.0500736	0.0895121		0.293177	0.0945185	3.10179	0.00192354	0.543526		-0.75896	0.094203	-8.05664	7.84172e-16	3.18737e-14
			ENSGALG00000012998	WNT5B	11.6704		-0.130656	0.139878	-0.934067	0.350269	0.447684		0.436381	0.14094	3.09622	0.00196005	0.543526		-0.174169	0.140772	-1.23725	0.215996	0.301724
			ENSGALG00000007549	VAPB	559.654		0.235321	0.0701071	3.35659	0.000789087	0.00240955		-0.217932	0.070515	-3.09058	0.00199766	0.543526		0.0300359	0.0702969	0.427272	0.669181	0.741544
			ENSGALG00000005340	SLC35A3	133.016		0.40664	0.0702616	5.78752	7.14339e-09	7.09655e-08		-0.215998	0.0704674	-3.06521	0.00217516	0.574877		0.216753	0.0706819	3.0666	0.00216505	0.00592456
			ENSGALG00000050253	LOC112530162	14.8336		-0.427725	0.135005	-3.16822	0.00153374	0.00432208		0.412654	0.135252	3.051	0.00228082	0.574877		-0.0800871	0.138183	-0.579572	0.562203	0.648045
			ENSGALG00000003365	RAD1	33.8764		-0.0716913	0.0763659	-0.938786	0.34784	0.445134		0.233494	0.0765383	3.05068	0.00228321	0.574877		0.267508	0.0784703	3.40904	0.000651927	0.00207831
			ENSGALG00000008132	PUS7	121.849		0.100658	0.0765976	1.31412	0.188807	0.270692		-0.233695	0.076993	-3.03527	0.00240317	0.574877		0.194288	0.0768852	2.52699	0.0115045	0.0251193
			ENSGALG00000007016	FAM169B	174.1		0.22244	0.0613359	3.62658	0.000287201	0.00098355		0.186358	0.0615943	3.02557	0.00248167	0.574877		-0.175693	0.061763	-2.84463	0.00444631	0.0110821
			ENSGALG00000042184	ALDH4A1	1430.8		0.0445058	0.0577873	0.770167	0.441201	0.538949		0.175681	0.0581433	3.02152	0.00251507	0.574877		-0.316271	0.0579414	-5.45846	4.80285e-08	4.33819e-07
			ENSGALG00000020510	-	82.6501		0.0376649	0.0700609	0.537603	0.590851	0.674536		0.212479	0.0703925	3.01849	0.00254035	0.574877		-0.00116023	0.0705123	-0.0164544	0.986872	0.991557
			ENSGALG00000005683	ARHGAP29	36.2776		0.159396	0.0857636	1.85855	0.0630912	0.108731		-0.259098	0.0859855	-3.01328	0.0025844	0.574877		0.110608	0.0867386	1.27519	0.202241	0.285986
			ENSGALG00000003256	ATP6V0A1	3177.11		0.440984	0.0652057	6.76296	1.35197e-11	2.19543e-10		-0.197642	0.0656057	-3.01257	0.00259045	0.574877		-0.0335384	0.0653665	-0.513083	0.607893	0.688158
			ENSGALG00000010258	LTBP2	353.439		0.0472441	0.051719	0.913475	0.360993	0.458838		0.156308	0.0520523	3.00291	0.00267414	0.574877		-0.259083	0.0518957	-4.99237	5.96419e-07	4.13063e-06
			ENSGALG00000011098	TAF5L	279.644		-0.137878	0.0695321	-1.98294	0.0473744	0.0854548		0.209437	0.069924	2.9952	0.00274263	0.574877		-0.376208	0.0698048	-5.38943	7.06826e-08	6.11116e-07
			ENSGALG00000019284	LOC418170	705.123		0.117145	0.086523	1.35392	0.175762	0.255202		-0.260531	0.087019	-2.99396	0.00275383	0.574877		0.52668	0.0867809	6.06907	1.28652e-09	1.67499e-08
			ENSGALG00000002356	CMTR2	264.086		0.501515	0.0638887	7.84983	4.16618e-15	1.06814e-13		-0.192132	0.0641741	-2.99393	0.00275413	0.574877		-0.0724298	0.064139	-1.12926	0.258787	0.35034
			ENSGALG00000014948	HMGCR	318.57		0.556383	0.0888019	6.26544	3.71768e-10	4.65391e-09		-0.266851	0.0893019	-2.98819	0.00280631	0.574877		-0.330786	0.0890253	-3.71565	0.000202686	0.000741346
			ENSGALG00000040044	-	15.9273		-0.0304338	0.122032	-0.249391	0.803058	0.853901		-0.366924	0.122991	-2.98335	0.00285113	0.574877		0.454377	0.122629	3.7053	0.000211144	0.000769961
			ENSGALG00000046724	PRRG3	186.635		-0.401025	0.126146	-3.17905	0.00147758	0.00418062		0.378703	0.126941	2.9833	0.0028516	0.574877		-0.843598	0.12653	-6.66719	2.60754e-11	4.70416e-10
			ENSGALG00000014795	TGIF1	194.192		-0.100479	0.098308	-1.02208	0.306741	0.401874		0.29475	0.0988812	2.98085	0.00287445	0.574877		0.281457	0.0986842	2.8521	0.00434318	0.0108596
			ENSGALG00000052612	RPS27L	13696		0.52026	0.0635116	8.19157	2.57841e-16	7.92059e-15		-0.190205	0.0639014	-2.97655	0.00291515	0.574877		0.243199	0.0636681	3.81979	0.000133563	0.000515238
			ENSGALG00000010117	SLC25A21	3.56658		-0.895996	0.246555	-3.63405	0.000279001	0.000959166		0.73185	0.246056	2.97433	0.00293632	0.574877		-0.173464	0.247439	-0.701035	0.483281	0.575945
			ENSGALG00000015111	APBA1	7.98158		-0.440186	0.148464	-2.96493	0.00302747	0.00785564		0.440768	0.148535	2.96743	0.00300302	0.574877		-0.0646819	0.153216	-0.422161	0.672907	0.744606
			ENSGALG00000007669	EGR1	127.286		-0.218008	0.109228	-1.99589	0.0459456	0.0832265		0.325814	0.109855	2.96586	0.0030184	0.574877		-0.242865	0.109736	-2.21318	0.0268854	0.0521513
			ENSGALG00000038145	DPP7	493.406		-0.380334	0.0564385	-6.73891	1.59577e-11	2.53574e-10		0.167798	0.0567875	2.95484	0.00312836	0.587426		-0.200437	0.0566168	-3.54024	0.000399765	0.00135374
			ENSGALG00000014276	CIR1	95.1985		0.373097	0.0615696	6.05975	1.36329e-09	1.52478e-08		-0.181945	0.0616878	-2.94945	0.00318345	0.589468		0.366537	0.062188	5.89401	3.7693e-09	4.41973e-08
			ENSGALG00000016755	-	198.327		0.199727	0.0747646	2.67141	0.0075534	0.0175623		-0.221042	0.0751343	-2.94196	0.00326138	0.595626		0.0487635	0.0750782	0.649503	0.516014	0.606711
			ENSGALG00000046706	-	2.55971		-1.25862	0.329503	-3.81975	0.000133587	0.00049458		-0.959898	0.32709	-2.93466	0.00333912	0.601583		-0.16877	0.32805	-0.514465	0.606927	0.687356
			ENSGALG00000001826	WWC1	330.131		0.130628	0.0838881	1.55717	0.119431	0.185217		-0.246397	0.0843727	-2.92034	0.00349654	0.607987		0.35369	0.0841143	4.20487	2.61232e-05	0.00012077
			ENSGALG00000010174	SLC35B2	2237.19		0.926831	0.0760956	12.1798	3.98187e-34	5.25607e-32		-0.22321	0.0765651	-2.9153	0.00355343	0.607987		0.509329	0.076285	6.67666	2.44451e-11	4.44614e-10
			ENSGALG00000064673	-	716.427		0.237537	0.072354	3.28299	0.00102713	0.00304035		-0.212183	0.072791	-2.91496	0.00355735	0.607987		0.459055	0.0725434	6.328	2.48355e-10	3.75831e-09
			ENSGALG00000036327	NGEF	59.0085		1.02241	0.266582	3.83524	0.000125444	0.000467616		-0.780496	0.267924	-2.91312	0.00357832	0.607987		2.23667	0.267321	8.36699	5.91088e-17	2.94044e-15
			ENSGALG00000006873	PHRF1	94.5896		0.0850888	0.0667379	1.27497	0.20232	0.286614		-0.19488	0.0669461	-2.911	0.00360268	0.607987		0.198734	0.0673724	2.94978	0.00318001	0.00825626
			ENSGALG00000021171	LOC415478	262.62		-0.242823	0.187102	-1.29781	0.194353	0.277243		0.545703	0.188274	2.89845	0.00375012	0.611861		-2.26927	0.187587	-12.0972	1.09328e-33	6.07314e-31
			ENSGALG00000002172	FAM168B	57.4746		-0.0969315	0.062006	-1.56326	0.117991	0.183447		-0.179115	0.0621558	-2.88172	0.00395517	0.611861		0.0637357	0.0628373	1.0143	0.310441	0.406083
			ENSGALG00000020342	ABHD12B	169.222		0.0553208	0.0748369	0.739218	0.459774	0.556639		0.216912	0.0753333	2.87937	0.00398471	0.611861		0.246503	0.0750416	3.28488	0.00102027	0.00307872
			ENSGALG00000066950	-	669.469		0.45568	0.0557357	8.17573	2.94071e-16	8.97152e-15		-0.160998	0.056038	-2.87302	0.00406573	0.611861		-0.171874	0.055905	-3.07439	0.00210935	0.00579208
			ENSGALG00000009549	KPNA4	286.934		0.104792	0.0453953	2.30842	0.0209756	0.0422938		-0.130956	0.0455834	-2.8729	0.00406726	0.611861		-0.0828351	0.0456554	-1.81435	0.0696234	0.117496
			ENSGALG00000031474	ZRANB1	171.961		0.168074	0.0598727	2.80718	0.00499767	0.0122255		-0.17279	0.06015	-2.87265	0.00407038	0.611861		-0.122442	0.0602108	-2.03355	0.0419965	0.0762699
			ENSGALG00000003548	BAIAP2L1	331.518		0.0446081	0.0680489	0.655531	0.512126	0.604968		-0.196299	0.0684137	-2.86929	0.00411389	0.611861		0.0177363	0.0683272	0.259579	0.795188	0.846018
			ENSGALG00000006147	NUCB2	415.327		0.0893794	0.0718979	1.24314	0.213815	0.300093		-0.207109	0.0722971	-2.86469	0.00417419	0.611861		0.487863	0.0721102	6.76551	1.32838e-11	2.58163e-10
			ENSGALG00000012072	PARP14	458.376		0.297066	0.089643	3.31388	0.000920101	0.00276052		-0.258151	0.0901659	-2.86307	0.00419556	0.611861		0.0418521	0.0898758	0.465665	0.641455	0.717966
			ENSGALG00000025858	LUZP1	389.554		0.285707	0.0647201	4.4145	1.01242e-05	4.89221e-05		-0.186007	0.065083	-2.858	0.00426318	0.611861		0.318697	0.0649259	4.90862	9.17188e-07	6.08356e-06
			ENSGALG00000032370	-	19.1356		0.296805	0.150462	1.97263	0.048538	0.087235		-0.43248	0.151453	-2.85553	0.00429647	0.611861		-0.160003	0.150785	-1.06113	0.288631	0.38266
			ENSGALG00000030866	CPQ	7.69958		0.132471	0.198059	0.668844	0.503595	0.597392		0.567221	0.19889	2.85194	0.00434536	0.611861		0.513393	0.202714	2.5326	0.0113221	0.0247901
			ENSGALG00000059577	-	66.6947		0.394906	0.0921272	4.28653	1.81482e-05	8.27186e-05		-0.263618	0.0924934	-2.85013	0.00437014	0.611861		0.424514	0.0925216	4.58828	4.46924e-06	2.49723e-05
			ENSGALG00000001350	RSPRY1	191.608		0.255008	0.0566612	4.50057	6.7772e-06	3.40149e-05		-0.161521	0.0568973	-2.83883	0.00452797	0.611861		0.14878	0.0570047	2.60996	0.00905529	0.0205071
			ENSGALG00000000901	-	277.33		-0.260228	0.13921	-1.86931	0.061579	0.106495		0.397494	0.140059	2.83805	0.00453898	0.611861		-1.40925	0.139622	-10.0933	5.91629e-24	9.27953e-22
			ENSGALG00000063730	-	18.1618		1.07321	0.183549	5.84698	5.00568e-09	5.10993e-08		0.523369	0.184502	2.83667	0.00455874	0.611861		-1.48005	0.184967	-8.0017	1.22711e-15	4.86899e-14
			ENSGALG00000058917	-	3.66856		-0.51255	0.233186	-2.19803	0.0279466	0.0542651		-0.660915	0.233036	-2.83611	0.00456667	0.611861		0.573832	0.242224	2.36902	0.0178355	0.0366213
			ENSGALG00000005598	ZNF598	493.684		0.296101	0.0501314	5.90649	3.49478e-09	3.66293e-08		-0.142895	0.0503935	-2.83559	0.00457417	0.611861		0.069901	0.0502883	1.39	0.164527	0.241535
			ENSGALG00000066505	-	83.4345		-0.200226	0.14206	-1.40945	0.158704	0.23465		-0.405254	0.142923	-2.83547	0.00457577	0.611861		0.149318	0.14247	1.04806	0.294609	0.389017
			ENSGALG00000053422	LOC417131	108.678		0.539639	0.0805391	6.70033	2.07951e-11	3.235e-10		-0.229002	0.0807719	-2.83516	0.00458023	0.611861		0.202819	0.0808732	2.50787	0.0121462	0.0262878
			ENSGALG00000014952	CERT1	107.301		0.174405	0.064144	2.71897	0.00654864	0.0155046		-0.182358	0.0643345	-2.83452	0.00458941	0.611861		0.181714	0.0647126	2.80802	0.00498468	0.0122072
			ENSGALG00000016932	MZT1	28.4937		-0.500749	0.139456	-3.59073	0.000329751	0.00110764		0.396409	0.140034	2.83081	0.004643	0.612876		0.402615	0.140634	2.86285	0.00419845	0.0105372
			ENSGALG00000010581	SEL1L	83.9824		0.0689603	0.0681052	1.01255	0.311273	0.407012		-0.192811	0.0683465	-2.82108	0.0047862	0.625584		-0.138828	0.0686866	-2.02118	0.0432614	0.0782897
			ENSGALG00000016348	SAT1	15631.1		-0.178988	0.1024	-1.74792	0.080478	0.133416		0.289898	0.10303	2.81371	0.00489727	0.630248		-1.17181	0.102652	-11.4153	3.50685e-30	1.50817e-27
			ENSGALG00000026214	LRTM2	42.2629		1.01917	0.179365	5.68213	1.3303e-08	1.24198e-07		0.507409	0.180491	2.81127	0.00493465	0.630248		-1.77756	0.180201	-9.8643	5.94462e-23	8.00542e-21
			ENSGALG00000000545	REN	1260.41		0.127683	0.0626901	2.03673	0.0416767	0.076604		-0.177015	0.0630743	-2.80644	0.00500915	0.630248		0.150511	0.0628507	2.39474	0.0166321	0.0344798
			ENSGALG00000001504	DDX20	58.9386		0.0452611	0.0735449	0.615421	0.538277	0.628508		-0.206688	0.0737475	-2.80264	0.00506863	0.630248		0.107418	0.0746664	1.43864	0.150253	0.22437
			ENSGALG00000007620	GFRA3	97.9216		-0.19606	0.100102	-1.95861	0.0501587	0.0896402		0.282118	0.100667	2.80248	0.00507118	0.630248		-0.889396	0.100649	-8.83662	9.86621e-19	6.99661e-17
			ENSGALG00000067924	-	39.7835		-0.0491918	0.132046	-0.372535	0.709495	0.778261		0.371905	0.13298	2.79671	0.0051626	0.630248		-0.807462	0.132609	-6.08904	1.13587e-09	1.49639e-08
			ENSGALG00000032191	-	273.902		-0.0243803	0.0950334	-0.256544	0.79753	0.849798		0.267148	0.0956116	2.7941	0.00520447	0.630248		0.29398	0.0952908	3.08508	0.00203499	0.00561707
			ENSGALG00000016512	NRBP1	597.255		0.271715	0.0441623	6.15266	7.61946e-10	8.9579e-09		-0.124013	0.0444216	-2.79172	0.00524283	0.630248		-0.0436036	0.0443022	-0.984232	0.325001	0.42108
			ENSGALG00000038160	POLR1A	26.7487		-0.419348	0.10357	-4.04892	5.14538e-05	0.000211266		0.289319	0.10383	2.78646	0.00532874	0.630248		-0.337126	0.104727	-3.21909	0.00128599	0.00377723
			ENSGALG00000013098	MGST1	3448.66		0.2431	0.0653838	3.71804	0.000200772	0.000712984		0.183225	0.0657798	2.78543	0.00534564	0.630248		-0.328378	0.0655491	-5.00964	5.45312e-07	3.80633e-06
			ENSGALG00000010464	GLRX3	318.394		0.0808957	0.0449503	1.79967	0.0719129	0.121375		0.125786	0.0451608	2.7853	0.00534783	0.630248		0.0421122	0.0452327	0.931014	0.351846	0.448624
			ENSGALG00000014514	CC2D2A	8.49432		0.147653	0.181853	0.811935	0.416829	0.514838		0.508739	0.182819	2.78276	0.00538994	0.630248		0.161675	0.183452	0.881293	0.378159	0.474416
			ENSGALG00000003947	HNRNPH3	955.166		-0.262662	0.0507917	-5.17135	2.32404e-07	1.6685e-06		0.142001	0.0510801	2.77997	0.00543644	0.630248		0.22826	0.0509754	4.47785	7.53983e-06	3.9921e-05
			ENSGALG00000010044	KCNMB4	77.3649		-0.908811	0.107018	-8.49216	2.02823e-17	6.96917e-16		0.298207	0.107617	2.77101	0.00558828	0.642267		-0.118093	0.107176	-1.10187	0.27052	0.363188
			ENSGALG00000008021	RNF114	288.377		0.178873	0.064794	2.76064	0.00576887	0.0138578		-0.179414	0.0651128	-2.75544	0.00586134	0.667892		0.0533548	0.0650604	0.82008	0.41217	0.508284
			ENSGALG00000001654	C1QBP	2086.08		-0.210397	0.0560222	-3.7556	0.000172927	0.000626654		0.155125	0.056367	2.75206	0.00592218	0.669106		-0.00882327	0.0561699	-0.157082	0.87518	0.910204
			ENSGALG00000049390	-	10.512		-0.558971	0.150197	-3.72158	0.000197978	0.000704226		0.414151	0.150841	2.74562	0.0060397	0.66976		0.320159	0.150139	2.13241	0.0329728	0.0621684
			ENSGALG00000011493	TMEM169	22.2914		-0.322721	0.129116	-2.49948	0.0124377	0.0268621		0.35548	0.129604	2.74283	0.00609131	0.66976		-0.289568	0.130561	-2.21789	0.0265627	0.0516606
			ENSGALG00000031130	GGH	296.819		0.0524925	0.0728906	0.720154	0.47143	0.566992		-0.200893	0.0732927	-2.74097	0.00612574	0.66976		0.348174	0.0731241	4.7614	1.9225e-06	1.17572e-05
			ENSGALG00000028998	XPA	760.091		-0.18655	0.078872	-2.36522	0.0180191	0.0370846		-0.21749	0.0793526	-2.7408	0.00612891	0.66976		-0.108665	0.0790908	-1.37392	0.169466	0.247435
			ENSGALG00000001802	JMJD6	863.398		0.0579733	0.0540191	1.0732	0.283182	0.376149		-0.148799	0.0543457	-2.738	0.00618141	0.670004		-0.018861	0.0541718	-0.348171	0.727712	0.791149
			ENSGALG00000007218	MB21D2	491.676		0.254833	0.054344	4.68926	2.74194e-06	1.51056e-05		-0.149329	0.0546488	-2.73252	0.00628522	0.675763		-0.0182938	0.0545206	-0.335539	0.737218	0.799472
			ENSGALG00000022871	HHLA2	535.204		0.320071	0.0681722	4.69505	2.66547e-06	1.47236e-05		-0.186825	0.0685521	-2.7253	0.00642433	0.685194		-0.0632534	0.0683624	-0.925267	0.354827	0.451389
			ENSGALG00000008349	LMCD1	292.728		-0.485716	0.0928402	-5.23174	1.6792e-07	1.24442e-06		-0.253953	0.0933988	-2.71902	0.00654757	0.692795		0.663774	0.0931535	7.12559	1.03632e-12	2.48048e-11
			ENSGALG00000044726	SNAPC4	60.567		0.257448	0.0706547	3.64376	0.000268689	0.00092634		-0.192045	0.0708342	-2.71119	0.0067043	0.696349		0.130989	0.0716144	1.82908	0.067387	0.114388
			ENSGALG00000016724	RGN	360.059		0.0344222	0.0737579	0.466692	0.640721	0.718366		0.201099	0.0741861	2.71073	0.00671355	0.696349		-0.420176	0.0740081	-5.67743	1.36736e-08	1.39905e-07
			ENSGALG00000030859	GNAS	356.669		0.168865	0.0864478	1.95337	0.0507758	0.0906458		-0.235424	0.0869381	-2.70795	0.00677012	0.696349		0.260061	0.0866907	2.99987	0.00270095	0.00718028
			ENSGALG00000042871	SLIT1	19.4769		-0.123963	0.119082	-1.04099	0.29788	0.392154		0.32513	0.120109	2.70697	0.00679008	0.696349		-0.494989	0.119999	-4.12495	3.70815e-05	0.000165175
			ENSGALG00000057394	-	17.3419		-0.953283	0.198185	-4.81008	1.50873e-06	8.87083e-06		0.539053	0.199388	2.70353	0.00686071	0.698221		-0.346155	0.198394	-1.74478	0.0810225	0.133357
			ENSGALG00000001239	LOC416147	60.863		-0.244943	0.134287	-1.82403	0.068147	0.115914		-0.364383	0.135039	-2.69836	0.00696816	0.698521		-0.0569408	0.134861	-0.422217	0.672867	0.744606
			ENSGALG00000007485	TFRC	1148.78		0.702618	0.0920453	7.6334	2.28648e-14	5.41445e-13		-0.249851	0.0925954	-2.69831	0.00696934	0.698521		0.762572	0.0922824	8.26346	1.41512e-16	6.69022e-15
			ENSGALG00000007658	ARMH3	1910.45		0.345923	0.0572797	6.03919	1.54888e-09	1.71427e-08		-0.15536	0.0576294	-2.69585	0.00702084	0.698521		0.048868	0.0574228	0.85102	0.394758	0.491036
			ENSGALG00000004583	NPLOC4	1166.72		0.121298	0.043898	2.76318	0.0057241	0.0137701		-0.118807	0.0441646	-2.69008	0.00714338	0.704354		-0.0294496	0.0440177	-0.66904	0.50347	0.595375
			ENSGALG00000009587	GPHN	28.3657		0.0711149	0.0858054	0.828793	0.407222	0.505433		0.231067	0.085958	2.68814	0.00718513	0.704354		0.198365	0.0888629	2.23226	0.0255979	0.0500178
			ENSGALG00000012587	NAA20	589.963		-0.0785007	0.047459	-1.65407	0.0981124	0.157614		0.127712	0.0477231	2.67611	0.00744813	0.713649		0.00687201	0.0476618	0.144183	0.885356	0.918208
			ENSGALG00000058627	-	16.2861		-0.152075	0.152833	-0.995034	0.31972	0.415813		-0.410633	0.15346	-2.67583	0.00745438	0.713649		0.420043	0.155355	2.70376	0.00685592	0.0161205
			ENSGALG00000017320	RAB6A	1103.15		0.078022	0.0676923	1.1526	0.249075	0.339189		-0.182157	0.0680987	-2.67489	0.00747537	0.713649		0.38951	0.067872	5.73889	9.52986e-09	1.01237e-07
			ENSGALG00000008550	MRPS5	226.912		-0.0467142	0.0444859	-1.05009	0.293677	0.387689		0.119254	0.0446769	2.66924	0.00760223	0.713649		0.178741	0.0448427	3.98596	6.72076e-05	0.000281125
			ENSGALG00000020805	LRRC8D	423.828		0.248932	0.0550166	4.52466	6.04928e-06	3.06184e-05		-0.147396	0.055303	-2.66524	0.00769342	0.713649		-0.149613	0.0552121	-2.70978	0.00673279	0.0158758
			ENSGALG00000063298	-	53.633		0.35994	0.116305	3.09481	0.0019694	0.00536384		0.311493	0.116884	2.66498	0.00769921	0.713649		0.254431	0.117002	2.1746	0.0296604	0.0568323
			ENSGALG00000017652	TTC9	43.6238		-2.98156	0.161351	-18.4787	3.06607e-76	1.94652e-73		-0.42571	0.159803	-2.66396	0.00772262	0.713649		0.160061	0.159757	1.0019	0.316391	0.412253
			ENSGALG00000039903	VSIG10	900.109		0.234886	0.152495	1.54029	0.123489	0.190529		-0.407758	0.153421	-2.65777	0.007866	0.713649		2.62142	0.152855	17.1496	6.32338e-66	4.21516e-62
			ENSGALG00000011491	DYNC1LI1	480.608		0.147703	0.0469421	3.14649	0.00165245	0.00461177		-0.125359	0.047185	-2.65675	0.00788974	0.713649		0.0346937	0.0471208	0.736271	0.461566	0.556182
			ENSGALG00000011280	EEA1	34.5233		0.51149	0.094104	5.43537	5.46824e-08	4.50851e-07		-0.250221	0.094197	-2.65636	0.00789894	0.713649		0.261584	0.0947704	2.76018	0.00577694	0.0138672
			ENSGALG00000031373	PADI3	245.504		-1.37956	0.215966	-6.38784	1.68242e-10	2.22741e-09		0.577174	0.217296	2.65617	0.00790349	0.713649		-0.19167	0.216488	-0.885363	0.375961	0.472325
			ENSGALG00000015155	CARNMT1	146.564		0.182636	0.062877	2.90465	0.0036766	0.00933291		-0.167703	0.0631671	-2.65492	0.00793276	0.713649		0.265622	0.0631734	4.20465	2.61487e-05	0.000120837
			ENSGALG00000033079	RRAGC	232.691		0.0661761	0.0402445	1.64435	0.100104	0.160087		-0.107203	0.0404069	-2.65309	0.00797582	0.713649		-0.0393303	0.0405516	-0.969883	0.332105	0.428452
			ENSGALG00000003563	YARS	971.396		0.190335	0.051092	3.72534	0.000195053	0.000695493		-0.136056	0.0514003	-2.64699	0.00812129	0.720945		0.159256	0.051229	3.1087	0.00187915	0.00523461
			ENSGALG00000036836	SOSTDC1	29.0786		-0.16977	0.119489	-1.4208	0.155375	0.230623		0.317413	0.119998	2.64515	0.00816551	0.720945		-0.107717	0.120505	-0.89388	0.371386	0.467812
			ENSGALG00000005909	GATA2	10.0166		-0.884823	0.146309	-6.04764	1.46986e-09	1.63848e-08		0.381757	0.144734	2.63765	0.00834833	0.723752		0.986465	0.149597	6.59416	4.2767e-11	7.44346e-10
			ENSGALG00000004514	PDE6G	7.40635		-0.321018	0.154152	-2.08248	0.0372987	0.0697331		0.4084	0.154859	2.63724	0.00835837	0.723752		0.40432	0.155373	2.60226	0.00926126	0.0209167
			ENSGALG00000016351	ACOT9	864.292		-0.679418	0.0861499	-7.88646	3.10869e-15	8.19071e-14		0.228612	0.0866883	2.63717	0.00836017	0.723752		-1.55546	0.0863871	-18.0057	1.75912e-72	2.34525e-68
			ENSGALG00000019171	GATD3A	899.378		-0.0176842	0.0615608	-0.287263	0.773911	0.830271		0.163155	0.0619272	2.63464	0.00842277	0.724001		-0.299022	0.0617357	-4.84358	1.27521e-06	8.17361e-06
			ENSGALG00000035530	TFCP2	179.974		-0.402463	0.0556537	-7.23156	4.77482e-13	9.74854e-12		0.147157	0.0559412	2.63056	0.00852446	0.724001		-0.0683013	0.0559539	-1.22067	0.222211	0.308853
			ENSGALG00000032090	TXNDC9	128.552		0.184693	0.063979	2.88677	0.00389214	0.00982022		-0.168931	0.06422	-2.6305	0.00852596	0.724001		0.281241	0.0643963	4.36734	1.25768e-05	6.26116e-05
			ENSGALG00000052876	LOC107049095	4.1633		-2.53515	0.246273	-10.2941	7.49468e-25	5.09791e-23		-0.526239	0.200357	-2.6265	0.00862683	0.72793		0.267821	0.20468	1.30849	0.190708	0.272131
			ENSGALG00000004070	MICALL2	1495.13		0.182037	0.0741659	2.45446	0.0141095	0.0299602		-0.195539	0.074617	-2.62057	0.00877818	0.734015		0.210596	0.0743544	2.83232	0.00462111	0.0114535
			ENSGALG00000040665	METTL6	55.4674		-0.364434	0.0674154	-5.4058	6.45212e-08	5.2483e-07		0.176774	0.0674869	2.61938	0.00880906	0.734015		-0.0579626	0.068696	-0.843755	0.398806	0.495285
			ENSGALG00000005475	RHOG2	1473.53		0.129495	0.0492304	2.63038	0.00852905	0.019411		-0.129601	0.0495226	-2.617	0.00887067	0.734558		0.0899931	0.049369	1.82287	0.0683238	0.115684
			ENSGALG00000006602	SYT8	38.6507		0.679621	0.233411	2.9117	0.00359472	0.00915119		0.614031	0.235168	2.61103	0.00902691	0.735833		-2.78284	0.235073	-11.8382	2.47713e-32	1.2702e-29
			ENSGALG00000009983	NUBPL	36.8089		0.183152	0.080991	2.26138	0.0237355	0.0471456		0.212028	0.0812487	2.60962	0.00906423	0.735833		-0.320058	0.0823106	-3.88842	0.000100899	0.000402027
			ENSGALG00000008229	ALDH7A1	285.286		0.421564	0.063088	6.68216	2.35446e-11	3.63727e-10		0.165327	0.0633887	2.60815	0.00910341	0.735833		-0.0803802	0.0633309	-1.26921	0.204366	0.288105
			ENSGALG00000062119	-	178.958		-0.273111	0.0831455	-3.28474	0.00102078	0.00302222		0.217981	0.0836747	2.60509	0.00918489	0.735833		-0.0242507	0.0833677	-0.290889	0.771136	0.826629
			ENSGALG00000057474	-	919.203		1.36462	0.0877854	15.5449	1.72253e-54	5.46779e-52		-0.229772	0.0883212	-2.60155	0.00928036	0.735833		-0.127162	0.0879981	-1.44505	0.148444	0.222071
			ENSGALG00000047403	PIH1D2	16.718		0.24261	0.109732	2.21092	0.0270411	0.0527156		0.286248	0.110059	2.60086	0.00929891	0.735833		-0.125331	0.112749	-1.11159	0.266314	0.358636
			ENSGALG00000063213	-	39.6269		0.261021	0.0951019	2.74464	0.0060577	0.0144759		-0.247884	0.0953201	-2.60054	0.00930778	0.735833		0.795773	0.0963302	8.26089	1.44589e-16	6.78754e-15
			ENSGALG00000012260	LCT	2025.56		0.346546	0.112901	3.06946	0.00214447	0.00578162		-0.295292	0.113582	-2.59981	0.00932762	0.735833		0.608286	0.113186	5.37421	7.69206e-08	6.58642e-07
			ENSGALG00000005933	SLC5A11	14.7351		0.637571	0.333655	1.91087	0.0560215	0.0984223		-0.866499	0.333974	-2.59451	0.00947245	0.737264		4.407	0.356821	12.3507	4.82709e-35	3.3871e-32
			ENSGALG00000012697	SLC41A2	55.7143		0.281189	0.108549	2.59043	0.00958564	0.0214458		-0.282338	0.108839	-2.59408	0.00948433	0.737264		0.851881	0.109482	7.78104	7.19308e-15	2.49086e-13
			ENSGALG00000036739	UBE2L3	1395.21		0.366175	0.0494797	7.40052	1.35652e-13	2.95992e-12		-0.128967	0.0497557	-2.592	0.00954211	0.737264		-0.0732736	0.0496186	-1.47674	0.139746	0.211164
			ENSGALG00000027835	PCBD1	1374.45		-0.0948325	0.0580161	-1.63459	0.102135	0.162781		0.151217	0.0583719	2.59057	0.00958166	0.737264		-0.308706	0.0581759	-5.30642	1.118e-07	9.21779e-07
			ENSGALG00000061123	-	1464.91		-0.120328	0.149393	-0.805448	0.420561	0.518535		0.389056	0.150311	2.58834	0.00964384	0.737264		-0.536302	0.149762	-3.58104	0.000342235	0.00117868
			ENSGALG00000032980	DLGAP3	3.6651		-0.177093	0.296833	-0.596608	0.550769	0.639864		-0.774505	0.299429	-2.58661	0.00969254	0.737264		0.254944	0.297585	0.856708	0.391606	0.487843
			ENSGALG00000052354	SON	527.624		0.151621	0.0643912	2.35469	0.018538	0.0379842		-0.167367	0.0647409	-2.58518	0.00973286	0.737264		0.395336	0.0645841	6.12127	9.28354e-10	1.24515e-08
			ENSGALG00000013793	CLOCK	185.969		0.339316	0.064593	5.25315	1.49522e-07	1.12306e-06		-0.16686	0.0648469	-2.57314	0.0098678	0.747383		0.190532	0.0648775	2.9368	0.00331616	0.00856471
			ENSGALG00000002102	LOC112533211	10.037		-0.334452	0.228886	-1.46122	0.143955	0.216762		0.590869	0.229945	2.56961	0.0101814	0.757544		0.802587	0.231434	3.46789	0.000524557	0.00172166
			ENSGALG00000055247	-	5.54103		0.745955	0.20327	3.66978	0.000242759	0.000844368		0.524038	0.204338	2.56456	0.0103307	0.760935		-0.461556	0.203829	-2.26442	0.0235481	0.0466621
			ENSGALG00000068441	-	13.2172		-0.781026	0.167734	-4.65634	3.21888e-06	1.73882e-05		0.430199	0.168343	2.55548	0.010604	0.767931		0.445052	0.167525	2.65663	0.00789254	0.0181764
			ENSGALG00000049609	LOC426821	798.123		0.475957	0.0412182	11.5473	7.62195e-31	8.26145e-29		-0.105765	0.0414614	-2.55093	0.0107435	0.769257		-0.0748046	0.0413345	-1.80974	0.0703363	0.118519
			ENSGALG00000011494	CNOT10	194.988		-0.0501525	0.0498161	-1.00675	0.314053	0.40999		-0.127589	0.0500462	-2.54943	0.0107899	0.769257		0.170505	0.0501614	3.39913	0.000676009	0.0021438
			ENSGALG00000015053	GLDC	699.791		1.43644	0.157399	9.12611	7.10062e-20	3.21992e-18		0.402705	0.158336	2.54335	0.0109795	0.778607		-1.35699	0.15778	-8.60055	7.93373e-18	4.78608e-16
			ENSGALG00000019063	MMP10	18.9596		-1.33833	0.172186	-7.77258	7.6901e-15	1.92353e-13		0.436679	0.172158	2.5365	0.0111968	0.786444		0.210586	0.173279	1.2153	0.224251	0.311267
			ENSGALG00000004467	CLIP1	172.39		0.398518	0.0663567	6.00569	1.90518e-09	2.08538e-08		-0.168375	0.0666522	-2.52617	0.0115314	0.786444		0.261428	0.0665756	3.92678	8.609e-05	0.000350245
			ENSGALG00000058862	-	48.91		-0.31783	0.150204	-2.11599	0.0343454	0.065014		0.38119	0.150997	2.5245	0.0115864	0.786444		0.565362	0.150891	3.74683	0.000179087	0.000665065
			ENSGALG00000012055	TGFBR2L	59.5583		-0.481409	0.103752	-4.63999	3.48432e-06	1.86483e-05		0.26335	0.104328	2.52424	0.0115949	0.786444		-0.0345707	0.104261	-0.331578	0.740208	0.801857
			ENSGALG00000060119	-	4.35718		1.40756	0.259381	5.42662	5.74323e-08	4.70903e-07		0.647444	0.256512	2.52403	0.0116019	0.786444		0.324679	0.25508	1.27285	0.203072	0.286887
			ENSGALG00000043039	HSBP1	381.895		0.0189276	0.0458217	0.413071	0.679555	0.752477		0.116131	0.0460496	2.52187	0.0116733	0.786444		0.182149	0.0460739	3.95341	7.7046e-05	0.000317422
			ENSGALG00000000102	UBE2T	24.3436		-0.890733	0.163064	-5.46246	4.69585e-08	3.93248e-07		0.412417	0.163731	2.51886	0.0117734	0.786444		0.609896	0.16405	3.71774	0.00020101	0.000736214
			ENSGALG00000005702	TMEM97	1180.91		-0.0166934	0.0742386	-0.224862	0.822087	0.869019		0.187945	0.0746886	2.51637	0.011857	0.786444		-0.248008	0.0744375	-3.33176	0.000862993	0.00266391
			ENSGALG00000004793	-	152.302		-0.529113	0.106025	-4.99047	6.0234e-07	3.91726e-06		0.268402	0.106679	2.51598	0.01187	0.786444		-0.177217	0.106376	-1.66596	0.0957219	0.153293
			ENSGALG00000037525	FGFRL1	21.454		-1.02403	0.133874	-7.64925	2.02149e-14	4.82984e-13		0.336829	0.133897	2.51558	0.0118836	0.786444		-0.542886	0.134403	-4.03923	5.36277e-05	0.000230114
			ENSGALG00000006477	DNAJB6	240.106		-0.347737	0.0607717	-5.72203	1.05262e-08	1.00527e-07		0.153565	0.0610856	2.51393	0.0119395	0.786444		-0.439725	0.0611493	-7.19101	6.43138e-13	1.61475e-11
			ENSGALG00000013830	PRELID3A	113.035		0.727362	0.129531	5.61535	1.96166e-08	1.77669e-07		-0.326907	0.13014	-2.51196	0.0120063	0.786444		0.0923517	0.130045	0.710154	0.477608	0.570767
			ENSGALG00000008164	ADAMTS7	201.297		0.210235	0.0789631	2.66245	0.00775751	0.0179398		0.199511	0.0794338	2.51166	0.0120164	0.786444		-0.965312	0.0792517	-12.1803	3.95626e-34	2.51166e-31
			ENSGALG00000046739	LOC112533545	13.7918		-0.747571	0.148936	-5.0194	5.18321e-07	3.44479e-06		0.374748	0.149233	2.51115	0.0120338	0.786444		-0.181799	0.149108	-1.21925	0.22275	0.309473
			ENSGALG00000042492	PITX2	59.1973		-0.432261	0.118296	-3.65408	0.000258107	0.000891703		0.298237	0.118932	2.50762	0.0121548	0.790476		0.245435	0.118968	2.06303	0.0391101	0.0718798
			ENSGALG00000011405	SLC4A7	467.373		0.309768	0.101211	3.06063	0.00220873	0.00594045		-0.254897	0.101813	-2.50359	0.0122942	0.794502		-0.0319826	0.101466	-0.315205	0.752606	0.811989
			ENSGALG00000034527	ZNFY4	46.1892		2.26308	0.153462	14.7469	3.22284e-49	8.59339e-47		-0.382404	0.152933	-2.50047	0.012403	0.794502		0.0163518	0.152823	0.106998	0.914791	0.940803
			ENSGALG00000015405	PREP	215.888		-0.14622	0.0608963	-2.40113	0.0163445	0.0340264		0.152921	0.0611937	2.49897	0.0124555	0.794502		-0.464004	0.0611969	-7.58215	3.39862e-14	1.04402e-12
			ENSGALG00000062479	-	7.8335		0.676304	0.226546	2.98529	0.0028331	0.00739767		0.564187	0.226663	2.4891	0.0128067	0.794502		0.0345214	0.228957	0.150777	0.880152	0.914447
			ENSGALG00000005647	ABCD3	554.698		0.422596	0.0829772	5.09292	3.52596e-07	2.43565e-06		-0.207564	0.0834354	-2.48772	0.0128565	0.794502		0.442069	0.0831799	5.31461	1.06886e-07	8.83996e-07
			ENSGALG00000040000	ERO1B	76.7281		0.250136	0.0789869	3.1668	0.00154124	0.00434047		0.197028	0.0792636	2.48573	0.0129285	0.794502		-0.327257	0.0795118	-4.11583	3.85788e-05	0.000171208
			ENSGALG00000037642	SLC23A1	364.764		0.764121	0.174427	4.38074	1.18277e-05	5.63371e-05		-0.435613	0.175494	-2.48221	0.013057	0.794502		0.981389	0.174837	5.61317	1.98653e-08	1.95313e-07
			ENSGALG00000061385	-	170.336		-0.551588	0.163046	-3.38303	0.000716902	0.00221655		-0.406979	0.164021	-2.48127	0.0130916	0.794502		0.742424	0.16357	4.53889	5.65516e-06	3.07607e-05
			ENSGALG00000039130	TBC1D22B	2189.05		0.191285	0.0397234	4.81541	1.46896e-06	8.65759e-06		-0.0990313	0.0399666	-2.47785	0.0132177	0.794502		-0.114819	0.0398289	-2.88282	0.00394138	0.00996519
			ENSGALG00000001126	CHAF1A	62.9429		-0.131399	0.0733146	-1.79227	0.0730903	0.12312		0.18222	0.0735492	2.47752	0.0132299	0.794502		-0.28125	0.074317	-3.78447	0.000154037	0.000584411
			ENSGALG00000048639	-	69.316		0.531718	0.0936897	5.67531	1.38441e-08	1.2889e-07		-0.232593	0.0940599	-2.47282	0.0134051	0.794502		0.361324	0.0940316	3.84258	0.00012175	0.00047633
			ENSGALG00000010618	SLC30A6	105.17		0.282432	0.0577115	4.89386	9.88765e-07	6.10853e-06		-0.142904	0.0578477	-2.47035	0.0134982	0.794502		-0.0362728	0.0584371	-0.620715	0.534787	0.623753
			ENSGALG00000026107	-	77.6882		0.916189	0.103048	8.8909	6.06149e-19	2.50191e-17		-0.255843	0.103636	-2.46868	0.0135613	0.794502		0.217046	0.1032	2.10316	0.0354519	0.066132
			ENSGALG00000016185	SLC37A1	389.592		0.454036	0.0738167	6.15086	7.70618e-10	9.04391e-09		-0.18313	0.0741983	-2.46811	0.0135827	0.794502		0.206622	0.0740866	2.78892	0.00528842	0.0128518
			ENSGALG00000003594	ANK1	4.67484		0.432498	0.224277	1.92841	0.0538041	0.0950773		-0.555385	0.225093	-2.46736	0.0136113	0.794502		0.660814	0.227382	2.90618	0.00365868	0.0093354
			ENSGALG00000030187	CAT	1448.04		0.596719	0.0955347	6.24609	4.2085e-10	5.18613e-09		-0.23702	0.0961025	-2.46633	0.0136507	0.794502		0.350233	0.0957669	3.65714	0.000255046	0.000906982
			ENSGALG00000001207	PLCH2	114.025		0.390847	0.0712598	5.48482	4.13887e-08	3.50568e-07		0.176251	0.0714673	2.46618	0.0136563	0.794502		-0.260426	0.071714	-3.63146	0.000281828	0.000991117
			ENSGALG00000032206	-	20.1083		-0.950553	0.14297	-6.6486	2.95895e-11	4.47772e-10		0.353236	0.143309	2.46486	0.0137065	0.794502		0.207081	0.142935	1.44877	0.1474	0.220728
			ENSGALG00000017314	-	43.5066		0.730559	0.101233	7.21661	5.33011e-13	1.07832e-11		0.249156	0.101366	2.45799	0.0139719	0.802039		0.000872154	0.101817	0.00856589	0.993165	0.995331
			ENSGALG00000051443	C1orf216	41.6286		-0.698323	0.129911	-5.37541	7.6409e-08	6.09626e-07		0.320609	0.130641	2.45411	0.0141234	0.802039		0.534778	0.130181	4.10795	3.99187e-05	0.000176927
			ENSGALG00000068396	-	16.3043		0.454804	0.134606	3.37878	0.000728085	0.00224487		-0.33055	0.134723	-2.45355	0.0141454	0.802039		0.616223	0.136173	4.52531	6.0307e-06	3.25907e-05
			ENSGALG00000055429	-	139.741		0.201092	0.096306	2.08805	0.0367931	0.0689715		-0.237345	0.0967957	-2.45202	0.0142055	0.802039		0.424524	0.0966166	4.3939	1.11333e-05	5.60956e-05
			ENSGALG00000036190	AOC1	12480.2		0.304057	0.147769	2.05765	0.0396237	0.073319		0.36415	0.148679	2.44924	0.0143159	0.802039		-1.88028	0.148132	-12.6933	6.44249e-37	6.13509e-34
			ENSGALG00000004809	PPIF	546.88		0.39853	0.0717691	5.55294	2.80899e-08	2.46216e-07		0.176489	0.0721635	2.44569	0.0144577	0.802039		-0.290626	0.071972	-4.03804	5.39005e-05	0.00023121
			ENSGALG00000035629	GRAMD1C	375.956		0.0738643	0.0891142	0.828872	0.407177	0.505433		-0.218976	0.0896195	-2.44339	0.0145499	0.802039		0.327271	0.0894018	3.66068	0.000251551	0.000896945
			ENSGALG00000015916	SLC17A5	328.292		0.157713	0.0701758	2.2474	0.0246145	0.0485877		-0.172246	0.0705581	-2.4412	0.0146387	0.802039		-0.219469	0.0704317	-3.11605	0.0018329	0.00511861
			ENSGALG00000056903	-	55.777		-0.255378	0.0860009	-2.96949	0.00298299	0.00774776		0.210601	0.086301	2.44031	0.0146749	0.802039		0.202338	0.0870382	2.32471	0.0200875	0.0405706
			ENSGALG00000002182	NR5A2	140.279		0.406474	0.0904087	4.49596	6.92566e-06	3.46856e-05		-0.221322	0.0908557	-2.43597	0.0148518	0.802039		0.0604501	0.090629	0.667006	0.504768	0.596487
			ENSGALG00000066358	-	111.316		0.405899	0.293443	1.38323	0.166594	0.244015		0.719324	0.295306	2.43586	0.0148565	0.802039		-1.19248	0.294175	-4.05363	5.04297e-05	0.000217582
			ENSGALG00000040739	TXNL4A	131.046		0.0816876	0.0633323	1.28983	0.197111	0.280397		0.154883	0.0636036	2.43513	0.0148864	0.802039		0.217575	0.0637865	3.41099	0.000647278	0.00206546
			ENSGALG00000057163	-	33.0321		0.44877	0.0960617	4.67169	2.98737e-06	1.63161e-05		-0.234265	0.0962053	-2.43505	0.0148896	0.802039		0.173664	0.096982	1.79068	0.0733443	0.12277
			ENSGALG00000016322	LOC396380	16.1063		-0.670189	0.143895	-4.6575	3.20072e-06	1.73024e-05		0.350773	0.144057	2.43495	0.0148938	0.802039		0.588409	0.145729	4.03768	5.39821e-05	0.000231411
			ENSGALG00000037896	-	16.7429		-0.737	0.14499	-5.08311	3.71302e-07	2.55296e-06		0.354135	0.1455	2.43392	0.0149364	0.802039		0.0969165	0.144911	0.6688	0.503623	0.595451
			ENSGALG00000005416	TTC39B	56.352		-0.300427	0.0829029	-3.62384	0.000290263	0.000992253		-0.202462	0.0832191	-2.43287	0.0149796	0.802039		-0.249815	0.0837639	-2.98237	0.0028603	0.00754797
			ENSGALG00000056398	-	8.18017		0.728342	0.194719	3.74047	0.000183674	0.000660038		0.476208	0.196074	2.42872	0.0151523	0.802289		-0.11982	0.194641	-0.615595	0.538162	0.626289
			ENSGALG00000062467	-	411.316		1.08171	0.119624	9.04258	1.53022e-19	6.68882e-18		-0.291953	0.120288	-2.42711	0.0152197	0.802289		-0.164445	0.11994	-1.37107	0.170354	0.248514
			ENSGALG00000033405	DBN1	36.7826		-0.730775	0.144424	-5.05993	4.19405e-07	2.85572e-06		0.351445	0.14525	2.41959	0.0155381	0.809631		0.380546	0.144813	2.62785	0.00859267	0.0195858
			ENSGALG00000005540	MICAL2	98.3832		0.537886	0.0698019	7.70589	1.29933e-14	3.19606e-13		-0.169203	0.0699807	-2.41786	0.0156122	0.809631		0.216795	0.0700759	3.09371	0.00197668	0.00547541
			ENSGALG00000016831	PCID2	193.276		0.519264	0.0638214	8.1362	4.0787e-16	1.21378e-14		-0.154919	0.0640776	-2.41768	0.0156196	0.809631		0.0891007	0.064043	1.39126	0.164146	0.241092
			ENSGALG00000055498	-	68.648		0.233119	0.0753494	3.09384	0.00197586	0.00537925		-0.182867	0.0756723	-2.41656	0.0156679	0.809631		0.140563	0.075824	1.85381	0.0637663	0.109133
			ENSGALG00000002853	CFDP1	786.378		0.145482	0.0442799	3.28551	0.00101797	0.00301457		-0.107366	0.0445423	-2.41044	0.0159335	0.81344		0.278028	0.0444067	6.26094	3.82654e-10	5.52713e-09
			ENSGALG00000013165	FH	336.844		-0.282458	0.0641411	-4.40369	1.06423e-05	5.11728e-05		0.155162	0.064499	2.40565	0.0161437	0.81344		-0.0322117	0.0644168	-0.50005	0.61704	0.696206
			ENSGALG00000016954	RGCC	50.2493		-0.625839	0.270732	-2.31166	0.0207966	0.0419647		-0.655038	0.272362	-2.40502	0.0161714	0.81344		1.36304	0.271646	5.0177	5.22949e-07	3.67138e-06
			ENSGALG00000058608	-	209.523		0.116872	0.11249	1.03896	0.298824	0.393163		0.272027	0.113166	2.40378	0.0162267	0.81344		-1.15852	0.112849	-10.2661	1.00125e-24	1.73359e-22
			ENSGALG00000051171	C17ORF80	117.949		-0.196047	0.054654	-3.58706	0.000334434	0.00112196		0.131875	0.0548632	2.40371	0.0162297	0.81344		-0.084105	0.0552885	-1.5212	0.128209	0.196198
			ENSGALG00000032986	CFTR	49.2239		-0.826782	0.15298	-5.40451	6.49844e-08	5.27632e-07		0.368772	0.153826	2.39733	0.0165151	0.814123		0.49284	0.153482	3.21106	0.00132244	0.00387235
			ENSGALG00000012263	NEMF	212.876		0.541269	0.074985	7.21836	5.26172e-13	1.06772e-11		-0.180585	0.0753381	-2.397	0.0165299	0.814123		0.240235	0.0752455	3.19268	0.00140959	0.00409425
			ENSGALG00000001067	TMEM57	336.897		-0.0450885	0.0359297	-1.25491	0.209512	0.294892		-0.0863221	0.0360905	-2.39182	0.0167649	0.814123		-0.116063	0.0361742	-3.20845	0.00133453	0.00390174
			ENSGALG00000006750	DET1	171.821		-0.0907626	0.0687465	-1.32025	0.186752	0.268366		0.165136	0.0690927	2.39006	0.0168455	0.814123		-0.254647	0.0691707	-3.68143	0.000231934	0.000836166
			ENSGALG00000067030	-	3.64598		-1.52362	0.370207	-4.11558	3.86212e-05	0.000163207		-0.881473	0.369033	-2.3886	0.0169126	0.814123		1.05205	0.371163	2.83446	0.00459029	0.0113899
			ENSGALG00000011664	RASSF6	115.145		0.528846	0.0826628	6.39763	1.5781e-10	2.09762e-09		-0.197769	0.0829036	-2.38552	0.0170548	0.814123		0.0869788	0.0830351	1.04749	0.294872	0.389269
			ENSGALG00000065854	-	1750.72		0.172131	0.0559226	3.07802	0.0020838	0.00564403		-0.134147	0.0562647	-2.38421	0.0171158	0.814123		-0.150202	0.056066	-2.67902	0.00738389	0.0171891
			ENSGALG00000004578	RABGAP1L	66.9706		-0.385862	0.0774877	-4.97965	6.36981e-07	4.12645e-06		0.185348	0.0777544	2.38377	0.0171365	0.814123		-0.395124	0.0783394	-5.04375	4.56503e-07	3.25112e-06
			ENSGALG00000032313	KDELR3	207.451		-0.243253	0.0759354	-3.20342	0.00135806	0.0038895		0.182013	0.0763775	2.38307	0.0171691	0.814123		0.359107	0.0762648	4.70868	2.4932e-06	1.48324e-05
			ENSGALG00000008226	NIF3L1	74.3751		-0.32804	0.0800958	-4.0956	4.2107e-05	0.000176199		0.191605	0.0804851	2.38063	0.0172832	0.814123		0.185963	0.0806593	2.30554	0.0211363	0.0424254
			ENSGALG00000013740	SLC20A1	1963.46		0.687268	0.10067	6.82694	8.6746e-12	1.46022e-10		-0.240958	0.10129	-2.37889	0.0173648	0.814123		0.029766	0.100919	0.294948	0.768033	0.824211
			ENSGALG00000006413	CEMIP	42.2115		-1.37224	0.292842	-4.68595	2.78669e-06	1.53015e-05		0.700056	0.294291	2.37879	0.0173697	0.814123		-3.8985	0.295881	-13.1759	1.20742e-39	1.46339e-36
			ENSGALG00000063359	-	4.11206		1.50159	0.247634	6.06373	1.32999e-09	1.49633e-08		-0.573782	0.241426	-2.37664	0.0174713	0.814123		1.41125	0.25505	5.5332	3.14433e-08	2.95005e-07
			ENSGALG00000035994	LOC420562	96.716		-0.764842	0.0977723	-7.82269	5.17082e-15	1.3106e-13		0.233232	0.0982998	2.37266	0.0176605	0.814123		-0.524783	0.0982583	-5.34084	9.25146e-08	7.77192e-07
			ENSGALG00000026422	PARP14	455.157		0.281152	0.101762	2.76285	0.00572993	0.0137816		-0.242795	0.102347	-2.37227	0.017679	0.814123		0.360392	0.102069	3.53087	0.000414202	0.00139695
			ENSGALG00000005934	-	370.445		-0.816211	0.177849	-4.58934	4.4464e-06	2.31923e-05		-0.424203	0.178942	-2.37061	0.0177587	0.814123		0.947062	0.178354	5.31	1.09624e-07	9.04956e-07
			ENSGALG00000005884	LOC420419	583.254		0.479778	0.05848	8.20413	2.3227e-16	7.20144e-15		-0.139432	0.0588204	-2.37047	0.0177654	0.814123		-0.196443	0.0586413	-3.34991	0.000808374	0.00251452
			ENSGALG00000005549	CUEDC1	64.6424		0.00726686	0.0772632	0.0940534	0.925067	0.947889		0.183855	0.0776376	2.36811	0.0178791	0.814123		0.351704	0.0778135	4.51983	6.18879e-06	3.33909e-05
			ENSGALG00000036728	PRDM16	238.405		-0.264925	0.0761025	-3.48116	0.000499245	0.00160307		0.181269	0.0765623	2.3676	0.0179039	0.814123		-0.515088	0.0763671	-6.7449	1.53131e-11	2.92905e-10
			ENSGALG00000008094	HSPD1	563.3		-0.293961	0.0757852	-3.87887	0.000104942	0.000399285		0.180284	0.0762227	2.36523	0.018019	0.814123		0.175566	0.0760112	2.30973	0.0209028	0.0420453
			ENSGALG00000004687	CENPP	7.25438		-0.667549	0.194314	-3.43541	0.000591665	0.00186259		0.458868	0.194155	2.36341	0.0181076	0.814123		0.771966	0.199423	3.871	0.000108391	0.000428675
			ENSGALG00000015768	ANKRD6	30.8788		-0.223135	0.105565	-2.11372	0.0345391	0.0653298		0.25035	0.105934	2.36327	0.0181146	0.814123		-0.329237	0.107023	-3.0763	0.00209585	0.00576003
			ENSGALG00000030280	PABPC1	4376.64		-0.203445	0.0731491	-2.78124	0.00541518	0.0131002		0.173744	0.0735979	2.36072	0.0182396	0.814123		-0.22416	0.0733336	-3.05672	0.00223776	0.00609725
			ENSGALG00000012688	-	45.6097		-0.21276	0.0754575	-2.8196	0.00480835	0.0118318		0.17859	0.0756725	2.36004	0.0182728	0.814123		-0.221769	0.0766884	-2.89181	0.00383026	0.00971373
			ENSGALG00000009790	RAB33B	294.483		0.159225	0.0479519	3.32051	0.000898521	0.00270225		-0.113694	0.0481747	-2.36003	0.0182735	0.814123		-0.138683	0.0482088	-2.87671	0.00401848	0.0101385
			ENSGALG00000004943	SS18L2	72.8221		0.0724812	0.0567552	1.27709	0.201572	0.285828		0.134321	0.0569643	2.35799	0.0183743	0.814123		0.17749	0.0575419	3.08454	0.0020387	0.00562616
			ENSGALG00000002321	GOT2	3945.66		0.0884472	0.0453607	1.94986	0.0511926	0.0912555		0.107601	0.0456409	2.35756	0.0183954	0.814123		-0.219273	0.0454747	-4.82188	1.42209e-06	9.0129e-06
			ENSGALG00000008346	CASP18	216.198		0.30656	0.0938151	3.2677	0.00108426	0.00318961		-0.222339	0.0943107	-2.35751	0.0183978	0.814123		0.110457	0.0941141	1.17365	0.240534	0.329905
			ENSGALG00000056571	-	127.249		0.356701	0.0671737	5.31012	1.09551e-07	8.44239e-07		-0.158914	0.0674153	-2.35724	0.0184112	0.814123		0.201583	0.0675688	2.98337	0.00285092	0.00752642
			ENSGALG00000058091	-	254.57		0.372295	0.0589882	6.31134	2.76622e-10	3.54268e-09		-0.139692	0.0592844	-2.3563	0.0184581	0.814123		0.20034	0.0592095	3.38357	0.000715503	0.00225724
			ENSGALG00000008014	CEBPB	84.4553		-1.0312	0.188182	-5.47979	4.25843e-08	3.60177e-07		0.4459	0.189322	2.35524	0.0185105	0.814123		0.979693	0.18871	5.19152	2.08581e-07	1.6074e-06
			ENSGALG00000010079	HP1BP3	493.381		-0.327208	0.0498385	-6.56538	5.1901e-11	7.51297e-10		0.117996	0.0501077	2.35484	0.0185307	0.814123		0.138618	0.050088	2.76749	0.00564901	0.0136091
			ENSGALG00000055489	-	5.00349		-1.06674	0.228147	-4.67568	2.92975e-06	1.60145e-05		0.530956	0.226056	2.34878	0.0188351	0.814123		-0.167499	0.230923	-0.725347	0.468239	0.562494
			ENSGALG00000016894	DNAJC3	603.428		-0.124276	0.0622329	-1.99694	0.0458312	0.083087		-0.14695	0.0625902	-2.34781	0.0188842	0.814123		0.257189	0.0624302	4.11962	3.79499e-05	0.000168762
			ENSGALG00000002022	B4GALT1	533.156		0.380332	0.0758278	5.01574	5.28311e-07	3.49898e-06		-0.178873	0.0762677	-2.34534	0.0190099	0.814123		0.796493	0.0760675	10.4709	1.17547e-25	2.52763e-23
			ENSGALG00000009576	BPNT1	421.242		0.40321	0.100396	4.0162	5.91453e-05	0.000238947		0.236635	0.100944	2.34423	0.0190663	0.814123		0.127857	0.100679	1.26995	0.204103	0.287875
			ENSGALG00000032780	TTC13	38.6211		0.0516777	0.0969377	0.533103	0.593963	0.677102		-0.227865	0.0972079	-2.3441	0.0190732	0.814123		0.367585	0.0981604	3.74474	0.00018058	0.000670237
			ENSGALG00000037950	ALPK3	376.203		1.30891	0.168415	7.77195	7.72864e-15	1.92956e-13		-0.396922	0.169442	-2.34253	0.0191536	0.814123		1.10284	0.168834	6.5321	6.48558e-11	1.0945e-09
			ENSGALG00000016667	AvBD10	5.61196		1.12122	0.360864	3.10705	0.00188963	0.00517514		-0.84875	0.362382	-2.34214	0.0191735	0.814123		0.262223	0.360254	0.727885	0.466684	0.561109
			ENSGALG00000049422	ATF3	75.9018		0.329834	0.0985986	3.34522	0.000822167	0.00249969		-0.231882	0.0990049	-2.34212	0.0191745	0.814123		0.052135	0.0991447	0.525848	0.598994	0.680283
			ENSGALG00000012105	EXOC5	152.431		0.132555	0.0496144	2.67171	0.00754667	0.0175527		-0.116118	0.0497543	-2.33382	0.0196049	0.816358		0.213176	0.0501363	4.25192	2.11943e-05	9.98099e-05
			ENSGALG00000034944	UBE3A	179.993		0.216819	0.0569184	3.8093	0.000139359	0.000514521		-0.133299	0.0571472	-2.33255	0.0196716	0.816358		-0.0284636	0.0572069	-0.497555	0.618797	0.697717
			ENSGALG00000059450	-	22.3052		-0.603017	0.101508	-5.94057	2.84032e-09	3.02212e-08		-0.236149	0.101251	-2.33231	0.0196845	0.816358		-0.376108	0.103464	-3.63516	0.000277806	0.000978783
			ENSGALG00000063813	-	8.03915		-0.664797	0.201827	-3.29389	0.0009881	0.00293524		0.471749	0.202289	2.33205	0.019698	0.816358		-0.670185	0.203834	-3.28789	0.00100941	0.00304812
			ENSGALG00000058163	-	3.68548		1.59472	0.283918	5.61683	1.9449e-08	1.76391e-07		0.648275	0.278056	2.33146	0.0197293	0.816358		-0.347624	0.281097	-1.23667	0.21621	0.301833
			ENSGALG00000003713	-	4.37477		-0.943738	0.26686	-3.53646	0.000405534	0.00133364		-0.622374	0.267098	-2.33013	0.0197992	0.816358		0.251443	0.2649	0.9492	0.342519	0.439463
			ENSGALG00000043831	LRRC73	82.1923		0.390145	0.0836104	4.66622	3.06786e-06	1.66942e-05		0.196095	0.0842005	2.32891	0.0198641	0.816358		0.0256105	0.0838736	0.305347	0.760102	0.818164
			ENSGALG00000041221	-	214.358		-0.122655	0.0554859	-2.21055	0.0270668	0.0527565		0.129958	0.0558363	2.32748	0.0199398	0.816358		-0.350436	0.0556956	-6.292	3.13402e-10	4.59151e-09
			ENSGALG00000046580	MGARP	446.241		0.00881577	0.0947134	0.0930784	0.925841	0.94861		0.221736	0.0952854	2.32707	0.0199613	0.816358		-0.537428	0.0949785	-5.65842	1.52773e-08	1.54301e-07
			ENSGALG00000045555	IVNS1ABP	1197.13		0.0944584	0.0689631	1.36969	0.170782	0.249029		0.161301	0.0693699	2.32523	0.0200597	0.816358		-0.61426	0.0691468	-8.88342	6.48333e-19	4.72327e-17
			ENSGALG00000037669	FKBP9	89.2096		-1.03543	0.0888008	-11.6602	2.03671e-31	2.3208e-29		0.207267	0.0891559	2.32477	0.0200844	0.816358		-0.00100082	0.0892385	-0.0112151	0.991052	0.994109
			ENSGALG00000064119	-	8.4636		1.10335	0.263608	4.18556	2.84466e-05	0.0001241		0.616631	0.265504	2.32249	0.0202064	0.818529		-1.15304	0.264843	-4.35368	1.33873e-05	6.62508e-05
			ENSGALG00000056317	-	4.2001		-0.949805	0.213321	-4.45246	8.48908e-06	4.15784e-05		-0.486452	0.209561	-2.32129	0.0202711	0.818529		0.672956	0.214932	3.13101	0.00174205	0.00490497
			ENSGALG00000044569	YLEC8	91.4812		4.93863	0.645006	7.65673	1.90733e-14	4.56527e-13		-1.4979	0.647548	-2.31319	0.0207121	0.818529		1.37112	0.646413	2.12112	0.0339118	0.0636509
			ENSGALG00000014977	GSK3A	1313.15		0.258347	0.0589845	4.37991	1.18726e-05	5.65307e-05		-0.137209	0.0593402	-2.31224	0.0207647	0.818529		-0.00864353	0.0591395	-0.146155	0.883799	0.917278
			ENSGALG00000051068	-	7.23576		0.529062	0.349261	1.5148	0.129823	0.198828		0.814177	0.352206	2.31165	0.0207972	0.818529		1.32147	0.3513	3.76167	0.000168786	0.000632982
			ENSGALG00000000550	STRADA	226.895		0.170137	0.0462339	3.67991	0.000233315	0.00081535		-0.107222	0.0463931	-2.31116	0.0208238	0.818529		0.291392	0.0466964	6.24014	4.37173e-10	6.24693e-09
			ENSGALG00000002336	EP400	95.8614		-0.236678	0.0724443	-3.26704	0.00108679	0.00319494		0.167893	0.072777	2.30696	0.0210573	0.818529		-0.0172539	0.0728376	-0.236882	0.812749	0.860756
			ENSGALG00000034349	KRT10	35.0473		-0.270497	0.111898	-2.41735	0.0156342	0.0327161		0.259284	0.112459	2.3056	0.0211333	0.818529		0.574296	0.112413	5.10881	3.24191e-07	2.39452e-06
			ENSGALG00000046995	LOC101750739	4.14964		-1.14803	0.258937	-4.43361	9.26692e-06	4.51625e-05		0.593186	0.257286	2.30555	0.0211359	0.818529		0.560158	0.255444	2.19288	0.028316	0.0545612
			ENSGALG00000002588	PPARD	435.103		0.475694	0.0735744	6.46549	1.0097e-10	1.38206e-09		-0.170536	0.0739961	-2.30466	0.0211854	0.818529		-0.0150967	0.0738116	-0.204531	0.837939	0.881234
			ENSGALG00000015148	ANXA1	7.45023		-1.1529	0.206452	-5.58436	2.34565e-08	2.08481e-07		0.471904	0.204981	2.30219	0.0213245	0.818529		0.567181	0.209359	2.70913	0.00674597	0.0158984
			ENSGALG00000052026	SPINK2	74.5202		-0.558463	0.128093	-4.35982	1.30171e-05	6.16061e-05		0.296467	0.128861	2.30067	0.0214102	0.818529		0.791728	0.128522	6.16025	7.26284e-10	9.9311e-09
			ENSGALG00000037852	HSD17B7	443.892		-0.270001	0.106159	-2.54337	0.0109789	0.024078		-0.245734	0.106815	-2.30057	0.0214162	0.818529		-0.71647	0.106451	-6.73048	1.69102e-11	3.22528e-10
			ENSGALG00000043329	PTMA	2920.98		-0.413196	0.083971	-4.9207	8.62358e-07	5.40017e-06		0.194095	0.0844869	2.29734	0.0215993	0.818529		0.379844	0.0841839	4.51207	6.41977e-06	3.45393e-05
			ENSGALG00000050091	YLEC18	19.1935		3.49912	0.53943	6.4867	8.77359e-11	1.22481e-09		-1.23997	0.540055	-2.29601	0.0216756	0.818529		1.10643	0.53951	2.05081	0.0402857	0.073695
			ENSGALG00000063330	-	51.0712		1.55426	0.10872	14.296	2.31713e-46	5.3262e-44		-0.248487	0.108311	-2.29419	0.0217794	0.818529		0.646256	0.108646	5.94829	2.70954e-09	3.2632e-08
			ENSGALG00000056995	-	14.2078		0.679444	0.144661	4.6968	2.64275e-06	1.46256e-05		-0.33127	0.14449	-2.29268	0.0218664	0.818529		0.0995933	0.146547	0.679598	0.496759	0.589269
			ENSGALG00000045196	LAPTM4B	151.729		1.34165	0.214056	6.26777	3.66263e-10	4.5893e-09		0.493377	0.215278	2.29182	0.0219163	0.818529		-0.477043	0.214626	-2.22267	0.0262383	0.0511118
			ENSGALG00000030075	LOC429249	1500.23		-2.41869	0.322308	-7.50428	6.17681e-14	1.39467e-12		0.742941	0.324286	2.291	0.0219631	0.818529		1.83946	0.323098	5.6932	1.24677e-08	1.28852e-07
			ENSGALG00000009452	GALNT16	41.9378		-0.396455	0.139353	-2.84497	0.0044415	0.0110227		0.321204	0.140248	2.29026	0.0220063	0.818529		-1.45455	0.140287	-10.3684	3.45245e-25	6.67073e-23
			ENSGALG00000049427	RELT	4.53351		-1.29721	0.301504	-4.30248	1.68896e-05	7.76992e-05		0.689028	0.300996	2.28916	0.0220701	0.818529		0.936427	0.300402	3.11724	0.00182551	0.00510118
			ENSGALG00000039589	HUS1	24.9808		-0.806446	0.10239	-7.8762	3.37496e-15	8.82255e-14		0.233389	0.101977	2.28864	0.0221003	0.818529		0.131916	0.103651	1.2727	0.203126	0.286908
			ENSGALG00000006092	ZGPAT	352.797		0.162446	0.0558018	2.91112	0.00360136	0.00916461		-0.128349	0.056108	-2.28753	0.0221648	0.818529		0.154586	0.0560155	2.75969	0.0057856	0.0138804
			ENSGALG00000010825	AGR2	6392.9		0.03289	0.0818116	0.402021	0.687669	0.758537		0.187997	0.0823127	2.28393	0.0223756	0.818529		0.604943	0.082017	7.37582	1.63331e-13	4.58428e-12
			ENSGALG00000021136	VPREB3	35.0575		-1.77979	0.411335	-4.32687	1.51246e-05	7.04548e-05		0.944078	0.413462	2.28335	0.0224099	0.818529		3.46013	0.414018	8.35743	6.41012e-17	3.16517e-15
			ENSGALG00000030379	LMBR1	27.2223		-0.438936	0.104562	-4.19784	2.69471e-05	0.000117983		0.238618	0.104708	2.27888	0.0226742	0.818529		-0.0748146	0.106506	-0.702446	0.482401	0.575
			ENSGALG00000054723	AMOTL2	38.3605		-0.323293	0.102849	-3.14337	0.00167013	0.00465527		0.235526	0.103431	2.27713	0.0227784	0.818529		-0.241138	0.1034	-2.33208	0.0196965	0.0399019
			ENSGALG00000007299	THOC7	223.684		0.0669268	0.0502098	1.33294	0.18255	0.263422		0.114788	0.0504329	2.27604	0.0228433	0.818529		-0.199408	0.0505211	-3.94702	7.91288e-05	0.000324898
			ENSGALG00000015712	SLBP	13.3636		-0.831533	0.184015	-4.51883	6.21834e-06	3.13907e-05		0.419138	0.184235	2.27502	0.022905	0.818529		0.358801	0.187351	1.91512	0.0554766	0.0967448
			ENSGALG00000046360	LOC100858664	25.0463		0.360729	0.117272	3.07599	0.00209803	0.00567708		0.267012	0.117565	2.2712	0.0231349	0.818529		-0.213796	0.118429	-1.80526	0.0710335	0.119449
			ENSGALG00000043654	-	762.854		-0.49979	0.069783	-7.16206	7.94708e-13	1.55581e-11		-0.159415	0.0701986	-2.27091	0.0231523	0.818529		0.570385	0.0699926	8.14922	3.66287e-16	1.5702e-14
			ENSGALG00000014855	GHR	11.4635		-0.852728	0.218866	-3.89612	9.77454e-05	0.000374358		0.49822	0.21956	2.26918	0.0232576	0.818529		0.938511	0.220121	4.26361	2.01151e-05	9.54699e-05
			ENSGALG00000014851	FBXO4	145.217		0.228527	0.0619956	3.68618	0.000227644	0.000798041		-0.141247	0.0622587	-2.26872	0.0232855	0.818529		0.154677	0.0623171	2.4821	0.013061	0.0279457
			ENSGALG00000013867	PTPN2	155.903		0.0962148	0.0732234	1.31399	0.18885	0.270692		-0.16688	0.0735825	-2.26793	0.0233335	0.818529		0.361077	0.0735324	4.91044	9.08715e-07	6.03336e-06
			ENSGALG00000002832	IFI35	3557.91		0.368155	0.0591749	6.22148	4.92485e-10	5.98525e-09		-0.134928	0.0595358	-2.26633	0.0234311	0.818529		0.305069	0.0593233	5.14249	2.71121e-07	2.03638e-06
			ENSGALG00000051887	-	36.6711		-0.886092	0.136961	-6.46968	9.82112e-11	1.34985e-09		0.311607	0.137552	2.26538	0.0234896	0.818529		0.352301	0.137606	2.56022	0.0104606	0.0231855
			ENSGALG00000037913	KLF10	3019.17		0.347834	0.0637982	5.4521	4.97794e-08	4.14528e-07		-0.145244	0.0641883	-2.26278	0.0236495	0.818529		0.0036481	0.0639577	0.0570393	0.954514	0.968019
			ENSGALG00000011661	SOD2	584.296		0.32862	0.0474945	6.91911	4.54484e-12	8.03604e-11		0.107924	0.0477111	2.26204	0.0236951	0.818529		-0.00189843	0.0477041	-0.039796	0.968256	0.978258
			ENSGALG00000032278	ATF6B	1228.24		0.29177	0.0575309	5.07153	3.9462e-07	2.69937e-06		-0.130826	0.0578841	-2.26014	0.0238123	0.818529		0.103704	0.0576739	1.7981	0.0721607	0.121119
			ENSGALG00000030051	TOP3B	116.006		0.0672362	0.071033	0.946549	0.343869	0.441068		-0.161126	0.0713262	-2.25901	0.023883	0.818529		0.36142	0.0716751	5.04247	4.59557e-07	3.26938e-06
			ENSGALG00000001250	APLP2	4811.13		0.282584	0.0526604	5.36617	8.04267e-08	6.37105e-07		-0.119639	0.0529798	-2.2582	0.0239331	0.818529		-0.0657691	0.052793	-1.24579	0.212841	0.298035
			ENSGALG00000012388	PCMT1	127.01		0.118477	0.0633843	1.86918	0.0615981	0.106514		-0.143466	0.0636345	-2.25453	0.0241628	0.818529		0.217965	0.063841	3.41419	0.000639728	0.00204382
			ENSGALG00000012704	MYLIP	104.991		0.0539384	0.0847119	0.636728	0.524302	0.615696		0.191306	0.0850641	2.24897	0.0245146	0.818529		-0.281684	0.0852891	-3.30269	0.000957607	0.00290949
			ENSGALG00000044727	ANKRD34B	41.009		0.391504	0.101621	3.85261	0.000116866	0.000439633		-0.229446	0.102037	-2.24866	0.0245341	0.818529		0.152721	0.102151	1.49504	0.134903	0.20496
			ENSGALG00000059248	-	4.78182		0.00504021	0.294451	0.0171173	0.986343	0.991101		-0.66394	0.295274	-2.24856	0.0245407	0.818529		2.79378	0.319715	8.73835	2.36539e-18	1.56893e-16
			ENSGALG00000059738	-	39.5452		-2.35792	0.343048	-6.87343	6.26742e-12	1.08375e-10		0.773751	0.344181	2.2481	0.0245701	0.818529		2.53656	0.343711	7.37994	1.58357e-13	4.45405e-12
			ENSGALG00000015028	RLN3	4.66576		-1.25589	0.298988	-4.20046	2.66372e-05	0.000116741		0.668785	0.297546	2.24767	0.0245974	0.818529		1.53183	0.303748	5.04311	4.58034e-07	3.26028e-06
			ENSGALG00000037587	ENPP3	750.32		0.21539	0.0595773	3.6153	0.000300002	0.00102175		-0.134609	0.0599133	-2.24674	0.0246567	0.818529		-0.193997	0.0597435	-3.24716	0.00116562	0.00346258
			ENSGALG00000035350	PMEL	6.1232		-0.701643	0.21477	-3.26694	0.00108715	0.0031953		0.48406	0.215818	2.24291	0.0249027	0.818529		0.574433	0.214796	2.67431	0.00748824	0.0173982
			ENSGALG00000039861	PLXNB2	641.412		0.49908	0.0587136	8.50025	1.89189e-17	6.51747e-16		-0.132278	0.0590441	-2.24032	0.0250702	0.818529		-0.015018	0.0588653	-0.255125	0.798627	0.848999
			ENSGALG00000004860	RASD1	1043.16		-0.551974	0.189218	-2.91713	0.00353268	0.00900529		0.42567	0.190391	2.23577	0.0253667	0.818529		-0.0458864	0.189714	-0.241872	0.808879	0.857437
			ENSGALG00000013180	SLC6A18	3.15673		1.40997	0.261796	5.38576	7.21379e-08	5.78088e-07		-0.570415	0.255222	-2.23497	0.025419	0.818529		0.376783	0.260586	1.44591	0.148203	0.221805
			ENSGALG00000031164	LOC100859272	135.071		0.272562	0.114754	2.37518	0.0175404	0.036205		0.257823	0.115521	2.23183	0.025626	0.818529		0.508376	0.115064	4.41819	9.95321e-06	5.09782e-05
			ENSGALG00000011967	MAD2L1	48.0527		-0.623731	0.118535	-5.26198	1.42509e-07	1.07523e-06		0.26549	0.119085	2.22941	0.0257867	0.818529		0.41026	0.119269	3.43979	0.000582166	0.00188156
			ENSGALG00000057102	-	48.3961		0.412928	0.145125	2.84533	0.00443648	0.0110144		-0.324662	0.145634	-2.2293	0.0257939	0.818529		0.780729	0.146193	5.3404	9.27428e-08	7.78308e-07
			ENSGALG00000067038	-	412.39		-0.0643417	0.0935819	-0.687544	0.49174	0.585764		0.209787	0.0941408	2.22844	0.025851	0.818529		-0.553362	0.093851	-5.89618	3.72021e-09	4.36985e-08
			ENSGALG00000008037	HORMAD2	5.40514		-1.85715	0.215525	-8.61688	6.88049e-18	2.49268e-16		-0.450218	0.202089	-2.22781	0.025893	0.818529		0.409222	0.209168	1.95643	0.0504143	0.0890583
			ENSGALG00000044375	HDDC3	590.562		0.516775	0.0840873	6.1457	7.96124e-10	9.32682e-09		-0.188484	0.0846085	-2.22772	0.0258989	0.818529		0.42762	0.0842949	5.0729	3.91805e-07	2.83272e-06
			ENSGALG00000046226	SCARB1	28997		0.112892	0.106091	1.0641	0.287282	0.380569		0.237649	0.106744	2.22636	0.0259903	0.818529		-1.07858	0.106352	-10.1416	3.61197e-24	5.81112e-22
			ENSGALG00000032993	FTSJ3	588.452		-0.0166971	0.0488478	-0.341818	0.732488	0.796925		-0.109294	0.0491394	-2.22416	0.0261377	0.818529		0.156669	0.048997	3.19752	0.00138615	0.00403497
			ENSGALG00000026229	PIGY	30.6329		-0.00400399	0.108244	-0.0369904	0.970493	0.980346		0.242361	0.109049	2.2225	0.0262498	0.818529		-0.642341	0.108994	-5.89336	3.78422e-09	4.42944e-08
			ENSGALG00000002162	ACO1	924.621		-0.338921	0.0729346	-4.64691	3.36946e-06	1.80698e-05		0.163052	0.073371	2.22229	0.0262637	0.818529		-0.624951	0.0731452	-8.54398	1.29677e-17	7.41996e-16
			ENSGALG00000004777	AIFM2	359.029		-1.57599	0.112495	-14.0094	1.3661e-44	2.80198e-42		0.251101	0.113202	2.21816	0.026544	0.818529		0.186845	0.112901	1.65494	0.0979363	0.156201
			ENSGALG00000061090	-	285.984		-0.10018	0.0520595	-1.92433	0.0543132	0.0958444		0.116011	0.0523215	2.21727	0.0266048	0.818529		0.331746	0.052352	6.33684	2.34522e-10	3.57332e-09
			ENSGALG00000034803	RNF151	19.9994		0.00793832	0.107336	0.0739579	0.941044	0.959788		-0.238685	0.107658	-2.21706	0.0266187	0.818529		-0.445828	0.109305	-4.07877	4.52754e-05	0.00019713
			ENSGALG00000027454	CENPW	11.0263		-0.711285	0.189689	-3.74975	0.000177008	0.000639183		0.421276	0.190047	2.2167	0.0266437	0.818529		0.469315	0.192427	2.43893	0.0147308	0.0310195
			ENSGALG00000003955	CEP350	109.604		0.20967	0.0652886	3.21144	0.00132072	0.00379234		-0.145179	0.0654986	-2.21652	0.026656	0.818529		0.267624	0.0658838	4.06206	4.86407e-05	0.00021034
			ENSGALG00000062234	-	15.5838		0.564801	0.185755	3.04058	0.00236126	0.00630614		-0.412768	0.186497	-2.21327	0.026879	0.818529		0.656321	0.186459	3.51992	0.000431675	0.00145001
			ENSGALG00000008956	CCDC186	162.358		0.500176	0.0643975	7.76701	8.03607e-15	2.00256e-13		-0.142993	0.0646093	-2.21319	0.0268843	0.818529		-0.166516	0.0647502	-2.57167	0.0101208	0.0225373
			ENSGALG00000004881	GOLGA2	276.309		0.169375	0.0643916	2.6304	0.00852854	0.019411		-0.143035	0.0647224	-2.20998	0.0271067	0.818529		0.202652	0.0646384	3.13516	0.00171758	0.00484631
			ENSGALG00000008429	CRNKL1	123.519		0.0132699	0.070529	0.188148	0.850761	0.891343		-0.156578	0.0708666	-2.20947	0.0271419	0.818529		0.416621	0.0708292	5.88205	4.05208e-09	4.70988e-08
			ENSGALG00000027207	PERPB	474.304		0.538576	0.0709401	7.59198	3.1506e-14	7.30501e-13		-0.157568	0.071327	-2.20909	0.0271681	0.818529		-0.308974	0.0711551	-4.34227	1.41021e-05	6.94787e-05
			ENSGALG00000067847	-	23.7425		1.04118	0.289268	3.59936	0.000318999	0.00107478		-0.642148	0.290768	-2.20846	0.0272124	0.818529		1.85463	0.290069	6.39377	1.61845e-10	2.54448e-09
			ENSGALG00000056486	-	292.304		-0.756054	0.112938	-6.69441	2.16551e-11	3.36095e-10		-0.250696	0.11364	-2.20605	0.0273805	0.818529		-0.275794	0.113289	-2.43442	0.0149156	0.031375
			ENSGALG00000023120	SULT1B1	849.272		-0.0211291	0.084493	-0.25007	0.802534	0.8535		0.187536	0.0850199	2.2058	0.0273983	0.818529		-0.256074	0.0847034	-3.02319	0.00250128	0.00670968
			ENSGALG00000004848	YBX1	4549.39		-0.0540215	0.0562675	-0.960084	0.337013	0.434281		0.124784	0.0566092	2.2043	0.0275033	0.818529		0.179077	0.0564156	3.17425	0.00150225	0.00432478
			ENSGALG00000065933	-	5.9102		0.618295	0.209468	2.95174	0.00315993	0.0081549		-0.459932	0.20905	-2.20011	0.0277994	0.818529		0.66547	0.213319	3.1196	0.00181099	0.00506718
			ENSGALG00000034572	POC1A	23.3394		-0.388068	0.104906	-3.6992	0.000216279	0.000762612		0.230724	0.104993	2.19753	0.0279825	0.818529		0.311687	0.107299	2.90485	0.00367429	0.00937166
			ENSGALG00000041977	RNF128	1287.42		0.360983	0.0730064	4.94454	7.63253e-07	4.85018e-06		-0.161209	0.0734361	-2.19523	0.0281469	0.818529		-0.141471	0.0732	-1.93267	0.0532768	0.0934342
			ENSGALG00000004345	OIT3	54.6334		0.856719	0.0882431	9.70863	2.77048e-22	1.58524e-20		-0.193419	0.0881094	-2.19522	0.0281481	0.818529		0.2666	0.0888838	2.99942	0.00270495	0.00718804
			ENSGALG00000010647	ECHDC2	456.364		0.368487	0.0597534	6.1668	6.96865e-10	8.27302e-09		0.131756	0.0600866	2.19277	0.0283237	0.818529		-0.0756746	0.0599341	-1.26263	0.206722	0.290794
			ENSGALG00000007920	PRR5L	230.09		-0.267725	0.109734	-2.43976	0.014697	0.0309997		0.242027	0.110404	2.19218	0.0283662	0.818529		-0.62978	0.110083	-5.72097	1.05917e-08	1.11451e-07
			ENSGALG00000001374	-	406.324		0.205332	0.0614212	3.34301	0.00082874	0.0025168		-0.135348	0.0617555	-2.19167	0.0284036	0.818529		0.128887	0.0616186	2.09169	0.0364666	0.0677405
			ENSGALG00000015473	ADPRH	355.017		-0.125428	0.0503746	-2.4899	0.0127778	0.0275342		0.110966	0.0506564	2.19056	0.0284836	0.818529		0.252894	0.0506299	4.99495	5.88503e-07	4.08004e-06
			ENSGALG00000008713	BIRC5	284.484		-1.05725	0.127918	-8.2651	1.39572e-16	4.38862e-15		0.281861	0.128705	2.18998	0.0285259	0.818529		0.470945	0.128262	3.67175	0.000240896	0.000864271
			ENSGALG00000016665	FDFT1	3083.42		0.0982105	0.104456	0.94021	0.34711	0.444541		-0.230113	0.105098	-2.1895	0.0285608	0.818529		-0.676843	0.104714	-6.46373	1.02154e-10	1.66494e-09
			ENSGALG00000030111	LOC107052522	13.3617		-0.0558922	0.156854	-0.356332	0.721592	0.788546		-0.345375	0.157763	-2.1892	0.028582	0.818529		-0.47811	0.158052	-3.02501	0.00248623	0.0066787
			ENSGALG00000061892	-	8.93467		-1.47014	0.248894	-5.90668	3.49063e-09	3.66146e-08		0.542849	0.247968	2.18919	0.028583	0.818529		0.884394	0.253884	3.48346	0.000494972	0.00163503
			ENSGALG00000000791	FAM72A	22.8343		-0.971245	0.170674	-5.69064	1.26562e-08	1.18825e-07		0.37443	0.17126	2.18633	0.0287918	0.818529		0.759351	0.171763	4.42093	9.82783e-06	5.04135e-05
			ENSGALG00000009475	FAM133B	123.605		0.152192	0.0725372	2.09812	0.0358946	0.0674675		-0.159295	0.0728752	-2.18585	0.0288262	0.818529		0.319127	0.0728306	4.38177	1.17722e-05	5.90691e-05
			ENSGALG00000012367	TRIM9	47.8125		0.526033	0.104301	5.04341	4.57312e-07	3.08726e-06		0.229034	0.10494	2.18252	0.0290709	0.818529		-0.330514	0.104615	-3.15935	0.0015812	0.00451888
			ENSGALG00000055198	-	2273.08		-1.41844	0.253972	-5.58503	2.33662e-08	2.07817e-07		0.557214	0.255535	2.18057	0.0292149	0.818529		0.453212	0.2546	1.78009	0.0750606	0.125124
			ENSGALG00000009626	THBS1	31.4685		-1.06503	0.212244	-5.01792	5.22337e-07	3.46457e-06		0.464913	0.213258	2.18005	0.0292541	0.818529		0.670525	0.213255	3.14424	0.00166519	0.00471744
			ENSGALG00000009070	HSPE1	1016.76		-0.246672	0.076367	-3.23008	0.00123755	0.00358441		0.167474	0.0768219	2.18003	0.0292556	0.818529		0.325814	0.0765794	4.25459	2.09434e-05	9.88031e-05
			ENSGALG00000037546	SRPK1	424.927		0.0448962	0.0692944	0.647904	0.517047	0.609338		-0.151906	0.0696889	-2.17977	0.0292748	0.818529		0.22207	0.0695249	3.19412	0.0014026	0.00407573
			ENSGALG00000014862	HMGCS1	407.599		-0.0586488	0.0917548	-0.63919	0.522699	0.614301		-0.201013	0.0922954	-2.17794	0.0294107	0.818529		-0.674473	0.0920309	-7.32877	2.32278e-13	6.35879e-12
			ENSGALG00000007077	CPT1A	688.797		0.145494	0.111626	1.3034	0.192438	0.275012		-0.244426	0.112293	-2.17668	0.0295048	0.818529		0.746385	0.111913	6.66936	2.56923e-11	4.64133e-10
			ENSGALG00000010700	RPA3	97.3449		-0.391096	0.0779318	-5.01844	5.20932e-07	3.4587e-06		0.17023	0.0782917	2.17431	0.029682	0.818529		0.412075	0.078551	5.24596	1.55472e-07	1.24266e-06
			ENSGALG00000042875	HMGB1	552.203		-0.223901	0.0597992	-3.74422	0.000180957	0.000651681		0.130712	0.0601339	2.17368	0.0297289	0.818529		0.221842	0.0600031	3.69718	0.00021801	0.000791748
			ENSGALG00000011489	TBXT	24.5498		-0.103228	0.103017	-1.00205	0.316321	0.412203		-0.224383	0.103234	-2.17354	0.0297399	0.818529		0.57822	0.105349	5.48862	4.05091e-08	3.71436e-07
			ENSGALG00000015433	ABCA1	55.8986		-0.716936	0.147384	-4.8644	1.14802e-06	6.96652e-06		0.321873	0.148136	2.17282	0.029794	0.818529		-1.28578	0.148193	-8.67634	4.08692e-18	2.5543e-16
			ENSGALG00000008609	PTK7	382.986		-0.51708	0.0806268	-6.41325	1.42449e-10	1.90484e-09		0.176124	0.0811254	2.17101	0.0299306	0.818529		0.160614	0.0808595	1.98634	0.0469958	0.0838303
			ENSGALG00000012759	NUP37	37.5062		-0.461426	0.0968317	-4.76524	1.8863e-06	1.08444e-05		0.210622	0.0970627	2.16996	0.03001	0.818529		0.0262864	0.0980993	0.267957	0.788732	0.840827
			ENSGALG00000028849	SCAF11	210.512		0.262941	0.0599614	4.38516	1.15899e-05	5.52833e-05		-0.130572	0.0602291	-2.16791	0.0301652	0.818529		0.191679	0.060215	3.18324	0.00145637	0.00420996
			ENSGALG00000049219	-	76.2489		1.05288	0.103043	10.2178	1.65033e-24	1.10011e-22		-0.223967	0.103318	-2.16774	0.0301787	0.818529		0.412494	0.1033	3.99318	6.5194e-05	0.000273237
			ENSGALG00000010668	WWC2	9.83762		-0.668589	0.197506	-3.38516	0.000711368	0.00220046		0.429311	0.198196	2.1661	0.0303036	0.818529		-1.24154	0.200076	-6.20537	5.45681e-10	7.68217e-09
			ENSGALG00000031425	PMP22	335.921		0.313969	0.178681	1.75715	0.0788925	0.131114		-0.389079	0.179761	-2.16443	0.0304313	0.818529		0.610958	0.179138	3.41056	0.000648308	0.00206826
			ENSGALG00000060355	-	93.2269		0.242306	0.0898546	2.69664	0.00700425	0.0164489		-0.19528	0.0903195	-2.1621	0.0306102	0.818529		0.486743	0.0901725	5.3979	6.74238e-08	5.86362e-07
			ENSGALG00000022815	AvBD1	7.63169		-1.23039	0.288946	-4.25819	2.06089e-05	9.2761e-05		0.625824	0.289455	2.16208	0.0306122	0.818529		1.31076	0.28956	4.52671	5.99092e-06	3.23889e-05
			ENSGALG00000010669	TDP1	26.5384		0.417065	0.107574	3.87699	0.000105756	0.000401921		0.232686	0.107714	2.16022	0.0307557	0.818529		-0.0153459	0.109064	-0.140706	0.888102	0.920126
			ENSGALG00000016379	SMS	92.0061		0.505053	0.0797629	6.33193	2.42112e-10	3.12473e-09		0.172823	0.0800044	2.16017	0.0307592	0.818529		0.234681	0.0802192	2.9255	0.00343909	0.00883768
			ENSGALG00000038768	FAM20C	24.7577		-1.12449	0.193233	-5.81935	5.90784e-09	5.95789e-08		0.419264	0.194128	2.15973	0.0307936	0.818529		0.430639	0.193848	2.22152	0.0263155	0.0512247
			ENSGALG00000055534	-	2.21703		-1.59161	0.405642	-3.92367	8.72099e-05	0.000338383		0.864604	0.400408	2.15931	0.0308261	0.818529		-0.293026	0.404289	-0.724792	0.468579	0.562802
			ENSGALG00000052737	LOC112531693	3.32916		-4.39158	0.35934	-12.2212	2.39396e-34	3.29033e-32		0.580969	0.269173	2.15835	0.0309007	0.818529		-0.704395	0.275562	-2.55622	0.0105818	0.0234035
			ENSGALG00000066382	-	16.2264		3.00507	0.572093	5.25276	1.49837e-07	1.12479e-06		-1.23425	0.572376	-2.15636	0.0310554	0.818529		1.51272	0.572907	2.64042	0.00828024	0.0189547
			ENSGALG00000001364	CSNK1A1	2785.46		0.108023	0.0494887	2.18278	0.0290523	0.0561342		-0.107339	0.0497843	-2.15607	0.0310781	0.818529		-0.194535	0.0496225	-3.9203	8.84373e-05	0.000358373
			ENSGALG00000002283	MAPKAPK3	619.999		0.0906878	0.0459845	1.97214	0.048594	0.0873119		-0.099624	0.0462506	-2.15401	0.0312397	0.818529		-0.218219	0.0461344	-4.73008	2.24435e-06	1.35087e-05
			ENSGALG00000047168	-	34.5526		0.671936	0.103634	6.48377	8.94593e-11	1.24237e-09		-0.223708	0.10389	-2.15333	0.0312931	0.818529		-0.0525025	0.103857	-0.505526	0.613189	0.6928
			ENSGALG00000042009	HMMR	7.09331		-0.601429	0.212252	-2.83356	0.00460326	0.0113797		0.457827	0.212683	2.15263	0.031348	0.818529		0.637831	0.215293	2.96262	0.00305035	0.00796835
			ENSGALG00000026558	ZNF362	257.642		-0.203737	0.0611711	-3.3306	0.000866581	0.00261919		0.13245	0.0615406	2.15223	0.031379	0.818529		0.00895157	0.0614047	0.14578	0.884095	0.917472
			ENSGALG00000003046	PSMA4	529.829		-0.334192	0.0478761	-6.98035	2.9444e-12	5.29753e-11		0.103619	0.0481496	2.15202	0.0313961	0.818529		-0.152828	0.0480711	-3.1792	0.00147682	0.00425983
			ENSGALG00000011239	OXNAD1	190.482		-0.497436	0.0576312	-8.63136	6.06279e-18	2.23285e-16		0.124571	0.0578925	2.15176	0.031416	0.818529		-0.0408037	0.0580865	-0.702464	0.48239	0.575
			ENSGALG00000047676	-	30.9902		0.310767	0.0977859	3.17804	0.00148275	0.00419169		0.211043	0.0981071	2.15115	0.0314643	0.818529		0.012151	0.0989413	0.12281	0.902257	0.931245
			ENSGALG00000061004	-	28.0925		-0.238199	0.104145	-2.28718	0.0221856	0.0444178		0.225463	0.10492	2.14891	0.0316419	0.818529		-0.743114	0.105198	-7.06396	1.61821e-12	3.71965e-11
			ENSGALG00000025945	AVD	270.71		3.57354	0.375314	9.52146	1.70756e-21	8.96267e-20		0.810909	0.377364	2.14887	0.0316443	0.818529		0.330963	0.37626	0.879612	0.37907	0.475469
			ENSGALG00000008187	EIF3J	337.127		0.0911535	0.068676	1.3273	0.18441	0.265676		-0.148346	0.069044	-2.14858	0.0316679	0.818529		0.426621	0.0689184	6.19023	6.0075e-10	8.35809e-09
			ENSGALG00000014167	TTLL12	326.432		-0.127982	0.0523427	-2.44509	0.0144818	0.0306316		0.113003	0.0526182	2.1476	0.0317459	0.818529		-0.232652	0.0526133	-4.42191	9.783e-06	5.02028e-05
			ENSGALG00000013177	BCAT1	8.05101		-0.544652	0.182613	-2.98255	0.00285862	0.00745669		0.392278	0.18272	2.14688	0.031803	0.818529		0.691312	0.186386	3.70904	0.000208044	0.000759279
			ENSGALG00000025842	TPM2	113.747		0.10593	0.0810819	1.30646	0.191397	0.273742		0.175017	0.0815652	2.14574	0.0318941	0.819291		0.360191	0.0814104	4.42439	9.67172e-06	4.96891e-05
			ENSGALG00000007131	HMGN5	470.762		-0.43104	0.0758022	-5.68639	1.29756e-08	1.21653e-07		0.163461	0.0762473	2.14382	0.032047	0.819317		0.0646254	0.0760606	0.849656	0.395516	0.491749
			ENSGALG00000013397	EXOC3	166.644		0.857604	0.0780922	10.9819	4.66795e-28	4.20494e-26		-0.168007	0.0783731	-2.14368	0.0320583	0.819317		-0.00876885	0.0783272	-0.111952	0.910862	0.937713
			ENSGALG00000013481	IKZF3	871.809		-0.0809364	0.0531369	-1.52317	0.127717	0.196212		-0.114585	0.0534589	-2.14342	0.0320795	0.819317		0.303575	0.053287	5.69699	1.21943e-08	1.26242e-07
			ENSGALG00000056829	-	80.7842		-0.712578	0.13225	-5.38813	7.11933e-08	5.72121e-07		0.284188	0.133006	2.13666	0.0326259	0.82057		0.466233	0.132869	3.50898	0.000449836	0.00150487
			ENSGALG00000009172	OSBPL6	60.2011		0.64975	0.114314	5.68392	1.3164e-08	1.2316e-07		-0.245066	0.114769	-2.1353	0.0327368	0.82057		-0.300857	0.114594	-2.62542	0.00865423	0.0197059
			ENSGALG00000005360	CA4	4.17169		-1.0751	0.319171	-3.36841	0.00075604	0.00231926		-0.679512	0.318261	-2.13508	0.0327547	0.82057		1.56737	0.333076	4.70574	2.52949e-06	1.50214e-05
			ENSGALG00000068247	-	15.624		-0.607198	0.128573	-4.72259	2.3286e-06	1.31213e-05		0.27438	0.128527	2.1348	0.0327772	0.82057		0.153091	0.130163	1.17615	0.239535	0.328649
			ENSGALG00000012834	AKR1D1	1876.84		0.836565	0.177101	4.72367	2.31627e-06	1.3084e-05		0.380201	0.178189	2.1337	0.0328677	0.82057		-2.4254	0.177531	-13.6618	1.71574e-42	3.81238e-39
			ENSGALG00000055345	-	1269.13		0.103029	0.0500997	2.05648	0.0397367	0.0734771		0.107546	0.0504096	2.13345	0.032888	0.82057		-0.167433	0.0502304	-3.33329	0.000858253	0.00265173
			ENSGALG00000007332	PRICKLE2	41.6344		-0.94122	0.107042	-8.79297	1.45662e-18	5.72851e-17		0.228923	0.107326	2.13297	0.0329274	0.82057		-0.28131	0.10758	-2.6149	0.00892525	0.0202435
			ENSGALG00000040869	LOC100858984	108.669		0.426786	0.122408	3.48657	0.000489254	0.00157706		0.262692	0.123175	2.13267	0.032952	0.82057		0.420817	0.122707	3.42944	0.000604824	0.00194583
			ENSGALG00000007780	EIF4E3	108.473		0.188173	0.0856402	2.19725	0.0280026	0.0543579		0.183474	0.0860489	2.1322	0.0329902	0.82057		-0.543302	0.0860452	-6.31415	2.71648e-10	4.06923e-09
			ENSGALG00000015436	SDCBP	667.122		0.0149407	0.0525326	0.284409	0.776097	0.832282		0.112473	0.0528143	2.1296	0.0332044	0.823277		-0.325278	0.0527314	-6.16858	6.8906e-10	9.47066e-09
			ENSGALG00000002414	TSPAN14	96.2017		0.440845	0.0572907	7.69489	1.41615e-14	3.46424e-13		-0.122067	0.0573645	-2.12791	0.0333445	0.823277		-0.0342873	0.0577743	-0.593469	0.552868	0.639385
			ENSGALG00000015681	NRIP1	130.047		0.0927406	0.0591121	1.56889	0.116673	0.181864		-0.126094	0.0592809	-2.12706	0.0334147	0.823277		0.207991	0.0596469	3.48704	0.000488407	0.00161614
			ENSGALG00000009594	RARRES1	301.698		0.490458	0.160617	3.05358	0.00226128	0.00606954		0.343566	0.161572	2.1264	0.0334702	0.823277		0.149438	0.161053	0.927886	0.353466	0.450087
			ENSGALG00000000059	TUBB3	77.5727		0.444582	0.147873	3.00651	0.00264268	0.00696564		-0.315879	0.148766	-2.12333	0.0337266	0.823277		0.303559	0.148377	2.04586	0.0407703	0.0744283
			ENSGALG00000001028	RNF43	92.2938		-0.221911	0.0854065	-2.59829	0.00936885	0.020996		0.182044	0.085888	2.11955	0.0340444	0.823277		-0.37417	0.0858619	-4.35781	1.3137e-05	6.51086e-05
			ENSGALG00000005347	ADAMTS18	10.6884		-1.14176	0.247144	-4.61983	3.84062e-06	2.03753e-05		0.523841	0.247173	2.11933	0.0340629	0.823277		-2.64121	0.255474	-10.3385	4.72014e-25	8.86323e-23
			ENSGALG00000044383	MCL1	16038.1		0.0512029	0.0474273	1.07961	0.280317	0.373233		-0.101046	0.0477191	-2.11752	0.0342153	0.823277		-0.27806	0.0475443	-5.84843	4.9622e-09	5.6399e-08
			ENSGALG00000004722	BGN	13.7489		-1.22221	0.230453	-5.30352	1.13593e-07	8.72862e-07		0.488988	0.231105	2.11587	0.0343561	0.823277		0.634248	0.231808	2.73609	0.00621739	0.0148018
			ENSGALG00000064477	-	892.223		1.00857	0.114399	8.8162	1.18411e-18	4.71242e-17		-0.243159	0.115106	-2.11248	0.0346457	0.823277		1.18365	0.114683	10.3211	5.65875e-25	1.01949e-22
			ENSGALG00000033260	ST3GAL5	851.263		0.22674	0.0693761	3.26828	0.00108204	0.00318379		-0.147191	0.069765	-2.10982	0.0348741	0.823277		0.135765	0.0695632	1.95168	0.0509765	0.0899204
			ENSGALG00000038775	SPON1	5.88028		-1.15616	0.280097	-4.12772	3.66381e-05	0.00015556		0.591004	0.280179	2.10938	0.0349122	0.823277		0.00368788	0.280589	0.0131433	0.989513	0.993014
			ENSGALG00000001603	NARF	490.108		0.249737	0.080161	3.11544	0.00183668	0.00505504		-0.169988	0.0806124	-2.10871	0.0349699	0.823277		0.204275	0.0803877	2.54112	0.0110497	0.0242734
			ENSGALG00000054002	G6PC3	369.74		-0.194239	0.0925022	-2.09983	0.0357438	0.067203		0.196179	0.0930899	2.10741	0.0350816	0.823277		-0.36606	0.0927357	-3.94735	7.90222e-05	0.00032466
			ENSGALG00000040794	CCNE2	4.81212		-0.81397	0.223407	-3.64343	0.000269024	0.000926779		0.468422	0.222427	2.10596	0.0352077	0.823277		0.666879	0.227584	2.93025	0.00338685	0.00873037
			ENSGALG00000034675	XKR9	41.6327		0.60631	0.115842	5.23393	1.65941e-07	1.23456e-06		-0.244352	0.116042	-2.10571	0.0352293	0.823277		-0.337865	0.116395	-2.90275	0.00369907	0.00942519
			ENSGALG00000060495	-	9.46071		-1.25777	0.239337	-5.25525	1.47826e-07	1.11157e-06		0.503461	0.239221	2.10458	0.0353276	0.823277		1.37554	0.239814	5.73587	9.7011e-09	1.02974e-07
			ENSGALG00000019979	DYNLT1	60.0183		0.0411957	0.0778389	0.529244	0.596636	0.679105		0.164417	0.0781538	2.10376	0.0353992	0.823277		0.445555	0.0785028	5.67566	1.38156e-08	1.40925e-07
			ENSGALG00000009985	LSM6	105.262		-0.505546	0.0759054	-6.66021	2.73434e-11	4.18052e-10		0.160431	0.0762668	2.10355	0.0354178	0.823277		0.108697	0.0763979	1.42277	0.154803	0.229749
			ENSGALG00000031112	COL5A2	38.0538		-1.0473	0.180072	-5.81602	6.0265e-09	6.06838e-08		0.380609	0.180965	2.10322	0.0354467	0.823277		0.387387	0.181053	2.13963	0.0323846	0.06125
			ENSGALG00000004231	IFNLR1	70.0556		1.11716	0.0853615	13.0874	3.88502e-39	6.72664e-37		-0.179063	0.0851413	-2.10313	0.0354544	0.823277		0.113158	0.0855774	1.32229	0.186071	0.267027
			ENSGALG00000032440	QPCT	5.10347		-0.503313	0.217868	-2.31017	0.0208787	0.0421175		0.457843	0.217747	2.10264	0.0354972	0.823277		0.939959	0.228013	4.1224	3.74953e-05	0.000166852
			ENSGALG00000009932	THADA	55.0863		0.00342548	0.0916535	0.0373742	0.970187	0.980334		-0.193482	0.0920556	-2.1018	0.0355712	0.823277		0.366658	0.0922957	3.97264	7.10792e-05	0.00029558
			ENSGALG00000027620	SDHAF3	73.9598		0.577854	0.0806497	7.16499	7.77935e-13	1.52971e-11		0.169961	0.0808833	2.10131	0.0356134	0.823277		-0.0661111	0.081022	-0.815965	0.41452	0.510416
			ENSGALG00000068151	-	9.18821		0.963498	0.183731	5.24407	1.57077e-07	1.17451e-06		0.386429	0.183918	2.10109	0.0356328	0.823277		0.327369	0.18282	1.79066	0.0733471	0.12277
			ENSGALG00000058543	-	77.4374		0.180527	0.0604685	2.98546	0.00283148	0.00739767		0.127397	0.0606579	2.10025	0.0357068	0.823277		0.256332	0.0613673	4.177	2.95373e-05	0.000135043
			ENSGALG00000003147	TRPC4AP	904.104		0.152433	0.0508293	2.99893	0.00270931	0.00711455		-0.107347	0.0511307	-2.09946	0.0357765	0.823277		0.13558	0.0509644	2.66029	0.00780733	0.0180082
			ENSGALG00000016497	UBXN2A	182.205		0.262145	0.0576911	4.54395	5.52097e-06	2.82653e-05		-0.121389	0.05791	-2.09616	0.0360679	0.823277		-0.292186	0.0580451	-5.03377	4.80919e-07	3.405e-06
			ENSGALG00000002141	UGGT1	222.732		-0.0157888	0.0608722	-0.259376	0.795345	0.848283		-0.128046	0.0611708	-2.09326	0.0363263	0.823277		0.244892	0.0611466	4.005	6.2017e-05	0.000261236
			ENSGALG00000040948	ZMAT3	13.1298		-0.525927	0.155725	-3.37729	0.000732049	0.00225553		0.326741	0.156119	2.0929	0.0363578	0.823277		-0.617684	0.157953	-3.91056	9.20832e-05	0.000371229
			ENSGALG00000007814	ALPI	393503		-0.17602	0.144368	-1.21924	0.222752	0.30996		0.303962	0.145256	2.0926	0.0363853	0.823277		-1.53554	0.144723	-10.6102	2.67053e-26	6.35777e-24
			ENSGALG00000026981	NHSL1	636.002		-0.177541	0.0742761	-2.39028	0.0168354	0.0349338		0.156298	0.0747133	2.09198	0.0364406	0.823277		-0.625273	0.0744939	-8.39361	4.71446e-17	2.3808e-15
			ENSGALG00000023934	LOC421195	1183.21		0.301196	0.0861079	3.4979	0.000468943	0.00151783		-0.181173	0.0866174	-2.09165	0.0364698	0.823277		0.391737	0.0863301	4.53766	5.68809e-06	3.08988e-05
			ENSGALG00000004645	TBC1D13	1381.34		0.156179	0.0554877	2.81467	0.00488277	0.011984		-0.116763	0.0558247	-2.09161	0.0364736	0.823277		-0.2974	0.0556323	-5.3458	9.0017e-08	7.59561e-07
			ENSGALG00000000377	HNRNPM	445.966		-0.163864	0.0503452	-3.25481	0.00113467	0.00331814		0.105705	0.0506004	2.08901	0.0367069	0.823277		0.197993	0.0505914	3.91357	9.09416e-05	0.000367516
			ENSGALG00000003647	SLC13A2	295.563		0.762419	0.292408	2.60738	0.0091238	0.0205263		-0.613268	0.294054	-2.08556	0.0370183	0.823277		1.89696	0.293286	6.46795	9.934e-11	1.62304e-09
			ENSGALG00000005552	PTBP2	34.8601		-0.557321	0.121597	-4.58335	4.57592e-06	2.38306e-05		0.25428	0.121983	2.08455	0.0371099	0.823277		-0.244239	0.122794	-1.98903	0.0466984	0.083468
			ENSGALG00000010201	ABHD18	57.0165		0.286032	0.0877823	3.25842	0.00112034	0.00328343		-0.183377	0.0880112	-2.08357	0.0371995	0.823277		0.227396	0.0883948	2.57251	0.0100965	0.0224911
			ENSGALG00000003065	NECAB3	137.252		-0.570878	0.0712927	-8.00752	1.17042e-15	3.25762e-14		0.14942	0.071723	2.08329	0.0372248	0.823277		-0.206066	0.0714844	-2.88267	0.00394325	0.00996803
			ENSGALG00000011961	TNIP3	29.6947		-0.11359	0.10455	-1.08647	0.277273	0.370094		-0.218287	0.10481	-2.0827	0.0372788	0.823277		0.510649	0.106414	4.79871	1.59687e-06	9.97166e-06
			ENSGALG00000034344	MTHFD2	96.4465		0.256425	0.0741541	3.45801	0.000544189	0.00173188		-0.155137	0.0745019	-2.08232	0.0373129	0.823277		0.19887	0.0745991	2.66586	0.00767924	0.0177619
			ENSGALG00000034898	ITPK1	1713.7		0.29739	0.056757	5.23971	1.60831e-07	1.19978e-06		-0.118822	0.0570868	-2.08143	0.0373949	0.823277		0.10125	0.0569112	1.77908	0.0752265	0.125365
			ENSGALG00000005834	PAFAH1B1	924.541		0.178075	0.0506689	3.51449	0.000440594	0.00143373		-0.106019	0.0509517	-2.08077	0.0374549	0.823277		-0.117103	0.0508299	-2.30383	0.0212323	0.0426053
			ENSGALG00000017715	TINAGL1	380.003		-0.543855	0.0958076	-5.67654	1.37446e-08	1.28052e-07		0.200571	0.0964084	2.08043	0.0374859	0.823277		-0.39435	0.0960528	-4.10556	4.03337e-05	0.000178707
			ENSGALG00000009320	PSEN1	137.666		0.28018	0.0527881	5.30764	1.11054e-07	8.54831e-07		-0.109942	0.0528799	-2.07909	0.0376087	0.823277		0.025265	0.0534571	0.472623	0.636483	0.713494
			ENSGALG00000028803	-	122.317		-0.0205087	0.0795521	-0.257803	0.796559	0.849306		-0.166188	0.0799397	-2.07891	0.0376255	0.823277		0.381228	0.0800113	4.76467	1.89162e-06	1.1611e-05
			ENSGALG00000015486	COQ3	254.927		-0.243853	0.0837735	-2.91086	0.00360439	0.0091688		0.175084	0.0842826	2.07735	0.0377696	0.823277		-0.531058	0.0840609	-6.31754	2.65767e-10	3.98561e-09
			ENSGALG00000062694	-	99.6392		0.258669	0.099705	2.59434	0.00947728	0.0212248		0.208248	0.100271	2.07686	0.0378146	0.823277		-0.465779	0.100039	-4.65598	3.22442e-06	1.86579e-05
			ENSGALG00000007160	ARHGAP36	77.0113		1.09855	0.113008	9.72103	2.45293e-22	1.40959e-20		-0.234934	0.11313	-2.07667	0.037832	0.823277		0.287183	0.113433	2.53175	0.0113496	0.0248298
			ENSGALG00000009470	SERPINI1	4.61371		0.497847	0.185413	2.68507	0.00725149	0.01694		-0.383748	0.184882	-2.07564	0.0379275	0.823277		0.570107	0.193028	2.9535	0.00314193	0.00817491
			ENSGALG00000016560	SELENOI	4038.19		-0.0732736	0.062653	-1.16952	0.242196	0.331413		-0.130796	0.0630363	-2.07494	0.0379922	0.823277		-0.192396	0.0628132	-3.06298	0.00219142	0.00598445
			ENSGALG00000049395	ARHGDIG	34.3221		0.595443	0.165861	3.59001	0.000330664	0.00111043		-0.346173	0.166921	-2.07388	0.0380907	0.823277		0.287822	0.16627	1.73106	0.0834419	0.136568
			ENSGALG00000012050	TNRC6B	88.0408		0.225449	0.0643659	3.50262	0.000460706	0.0014948		-0.133923	0.064582	-2.07369	0.0381079	0.823277		0.0912648	0.0649041	1.40615	0.15968	0.235753
			ENSGALG00000016132	IGSF5	460.986		1.04138	0.0813462	12.8018	1.60132e-37	2.63566e-35		-0.16951	0.0817683	-2.07305	0.0381677	0.823277		-0.114517	0.0815565	-1.40415	0.160275	0.236435
			ENSGALG00000011605	EPB41L5	141.799		-0.255744	0.111719	-2.28916	0.0220699	0.0442128		0.232919	0.112398	2.07227	0.0382398	0.823277		-1.21835	0.112143	-10.8643	1.70581e-27	5.05376e-25
			ENSGALG00000007254	ARHGAP12	85.0216		0.283435	0.0719999	3.93661	8.2642e-05	0.00032197		-0.149645	0.0722229	-2.07198	0.038267	0.823277		0.142885	0.072509	1.97058	0.0487718	0.0865353
			ENSGALG00000008127	SPI1	101.259		-0.678177	0.120374	-5.63391	1.76167e-08	1.60757e-07		0.250388	0.120991	2.06947	0.0385023	0.823277		1.00455	0.121044	8.29911	1.04892e-16	5.12242e-15
			ENSGALG00000003878	PIN4	4048.21		0.331678	0.0671756	4.93747	7.91414e-07	5.01765e-06		-0.139845	0.0675882	-2.06908	0.0385387	0.823277		0.233074	0.0673414	3.46108	0.000538016	0.00176236
			ENSGALG00000006723	IDI2	435.222		0.0468143	0.111681	0.419179	0.675085	0.748333		-0.23224	0.112353	-2.06705	0.038729	0.823277		-0.692025	0.111998	-6.17892	6.45397e-10	8.91651e-09
			ENSGALG00000016034	ATRN	453.111		-0.24134	0.0679469	-3.5519	0.000382464	0.00126276		0.141247	0.0683441	2.06671	0.0387616	0.823277		-0.826543	0.0681772	-12.1235	7.93392e-34	4.59892e-31
			ENSGALG00000057084	-	17.7337		0.15411	0.132109	1.16653	0.243398	0.332887		0.275254	0.133258	2.06557	0.0388688	0.823277		-0.477418	0.133065	-3.58785	0.000333414	0.00115128
			ENSGALG00000009859	TBC1D30	74.8018		0.653281	0.0985176	6.63111	3.33167e-11	4.99638e-10		0.20359	0.0987356	2.06197	0.0392103	0.823277		-0.671426	0.0989834	-6.78322	1.17527e-11	2.30423e-10
			ENSGALG00000010638	CASP3	351.865		0.220541	0.0664122	3.32079	0.000897616	0.00270171		-0.137603	0.0667446	-2.06164	0.0392424	0.823277		0.25968	0.0666292	3.8974	9.72314e-05	0.000389861
			ENSGALG00000056700	-	14.814		0.375836	0.159055	2.36293	0.018131	0.0372856		0.328706	0.159743	2.05772	0.0396169	0.823277		-0.688203	0.160495	-4.288	1.80292e-05	8.65246e-05
			ENSGALG00000008485	CCNYL1	633.139		0.167964	0.0483561	3.47349	0.000513737	0.00164445		-0.100003	0.0486194	-2.05686	0.0396994	0.823277		-0.122511	0.0485384	-2.524	0.0116029	0.0252967
			ENSGALG00000057371	-	79.8295		-0.356771	0.0936861	-3.80815	0.000140008	0.000516486		0.193522	0.0940865	2.05686	0.0397002	0.823277		0.741354	0.0945582	7.84018	4.49884e-15	1.61232e-13
			ENSGALG00000005430	ALS2L	17.16		-1.04743	0.194138	-5.39526	6.8426e-08	5.53217e-07		0.400111	0.194533	2.05678	0.0397077	0.823277		-0.868163	0.195807	-4.43378	9.25959e-06	4.77928e-05
			ENSGALG00000008952	NOXA1	680.776		0.561911	0.108179	5.19427	2.05529e-07	1.49244e-06		-0.223584	0.108834	-2.05436	0.0399405	0.823277		-0.0239854	0.10846	-0.221145	0.82498	0.870903
			ENSGALG00000005628	COL9A3	9.41045		1.12881	0.173059	6.52269	6.90583e-11	9.85744e-10		-0.352059	0.171383	-2.05422	0.0399546	0.823277		0.290434	0.173196	1.67691	0.0935608	0.15041
			ENSGALG00000016830	CUL4A	14.304		-0.544081	0.151641	-3.58796	0.000333279	0.00111865		-0.312276	0.152025	-2.05411	0.0399647	0.823277		-0.404852	0.152937	-2.64719	0.00811646	0.0186117
			ENSGALG00000059934	-	810.471		-0.800557	0.185862	-4.30728	1.65277e-05	7.62446e-05		0.384125	0.187004	2.05409	0.0399667	0.823277		0.797015	0.186316	4.27776	1.88787e-05	9.01796e-05
			ENSGALG00000044889	FYB2	416.58		0.386129	0.0763019	5.06053	4.18085e-07	2.84885e-06		-0.157586	0.0767201	-2.05404	0.0399719	0.823277		0.249088	0.0765242	3.25502	0.00113383	0.00338246
			ENSGALG00000016024	SETD4	76.9352		0.593039	0.0718432	8.25463	1.52374e-16	4.77988e-15		-0.147758	0.0719476	-2.0537	0.0400051	0.823277		0.0346197	0.072365	0.478404	0.632363	0.709831
			ENSGALG00000012410	NOL12	208.015		0.228364	0.0690899	3.30532	0.000948668	0.00283199		-0.142586	0.0694611	-2.05274	0.040098	0.823277		0.0592721	0.0693502	0.854678	0.392729	0.488877
			ENSGALG00000016507	FNDC4	13.5998		-0.627696	0.170598	-3.67938	0.000233804	0.000816844		0.352151	0.171632	2.05178	0.0401914	0.823277		-0.735795	0.171471	-4.29108	1.77804e-05	8.54847e-05
			ENSGALG00000014807	MTX3	40.7104		0.0661555	0.0919701	0.719315	0.471947	0.567408		0.189065	0.0922025	2.05055	0.0403113	0.823277		-0.357741	0.0932596	-3.83598	0.000125067	0.000486831
			ENSGALG00000012228	MDGA2	4.18046		0.29713	0.234603	1.26652	0.205326	0.290165		0.484062	0.236171	2.04963	0.0404009	0.823277		-0.768161	0.239157	-3.21195	0.00131839	0.00386234
			ENSGALG00000063165	-	2.82037		2.63797	0.431305	6.11625	9.5805e-10	1.1127e-08		-0.855586	0.417453	-2.04954	0.0404094	0.823277		0.358873	0.41784	0.858877	0.390408	0.486669
			ENSGALG00000016053	DYRK1A	96.1387		0.0690692	0.0559823	1.23377	0.217289	0.304104		-0.115088	0.0561689	-2.04896	0.0404664	0.823277		-0.341728	0.0565567	-6.04222	1.52009e-09	1.93008e-08
			ENSGALG00000036965	PTPA	2260		0.146687	0.0442643	3.3139	0.000920055	0.00276052		-0.0911584	0.0445351	-2.04689	0.0406689	0.823277		-0.0801145	0.0443794	-1.80522	0.0710407	0.119449
			ENSGALG00000056679	-	20.6801		0.48148	0.12678	3.79775	0.000146017	0.000536872		-0.259176	0.1267	-2.04559	0.0407969	0.823277		0.368685	0.128694	2.86481	0.00417262	0.0104823
			ENSGALG00000053676	-	252.692		-1.94723	0.216349	-9.00039	2.24922e-19	9.79953e-18		0.445219	0.217687	2.04523	0.0408321	0.823277		0.690465	0.216925	3.18297	0.00145771	0.00421201
			ENSGALG00000057303	-	14.6307		0.732235	0.155765	4.70091	2.59009e-06	1.4412e-05		0.319131	0.156123	2.0441	0.0409438	0.823277		-0.602114	0.156861	-3.83852	0.000123777	0.000482653
			ENSGALG00000004112	FUCA1	1466.9		-0.0513938	0.0478215	-1.0747	0.282509	0.375439		0.0983491	0.0481198	2.04384	0.0409694	0.823277		-0.330215	0.0479454	-6.88731	5.68576e-12	1.18813e-10
			ENSGALG00000028448	SH2D1B	14.7583		-0.442516	0.145551	-3.04029	0.00236352	0.00630966		0.297781	0.14572	2.04351	0.0410016	0.823277		1.04387	0.150355	6.94269	3.8469e-12	8.27208e-11
			ENSGALG00000011368	ZNF839	23.9319		-0.379608	0.10298	-3.68623	0.000227601	0.000798041		0.210656	0.103173	2.04177	0.041174	0.823277		-0.186534	0.104243	-1.78943	0.0735463	0.123057
			ENSGALG00000031843	ARHGAP18	931.285		0.390749	0.0751391	5.20033	1.9893e-07	1.44688e-06		-0.154281	0.0755834	-2.0412	0.0412308	0.823277		-0.0228154	0.0753328	-0.302862	0.761995	0.819685
			ENSGALG00000036300	SEC61A2	30.9523		-0.449456	0.120111	-3.742	0.000182561	0.000656571		-0.246167	0.1206	-2.04118	0.0412329	0.823277		0.352481	0.121067	2.91146	0.00359739	0.00920192
			ENSGALG00000067513	-	22.051		-0.24535	0.114359	-2.14545	0.0319171	0.0609625		0.234387	0.114876	2.04034	0.0413162	0.823277		-0.47274	0.115544	-4.09142	4.28743e-05	0.000187964
			ENSGALG00000009224	IFT70A	25.3596		0.0189745	0.103677	0.183016	0.854785	0.894297		0.212186	0.104058	2.03911	0.0414392	0.823277		-0.544698	0.105562	-5.15996	2.46998e-07	1.86783e-06
			ENSGALG00000017008	RCBTB1	84.4334		-0.634813	0.0973843	-6.51864	7.09456e-11	1.01052e-09		0.199432	0.0978533	2.03807	0.041543	0.823277		-0.326985	0.0979204	-3.3393	0.00083991	0.00259988
			ENSGALG00000008579	OIP5	27.5962		-0.810434	0.115623	-7.00931	2.395e-12	4.36205e-11		0.235458	0.115599	2.03685	0.0416647	0.823277		0.20629	0.117418	1.75689	0.0789368	0.130391
			ENSGALG00000040005	PPP2R5D	865.403		0.227165	0.0383379	5.92535	3.11633e-09	3.29215e-08		-0.0785402	0.038561	-2.03678	0.0416723	0.823277		-0.118937	0.0384571	-3.09273	0.00198326	0.0054902
			ENSGALG00000003377	SIMC1	179.625		0.00534078	0.0632358	0.0844582	0.932692	0.95409		0.129429	0.0635506	2.03663	0.0416876	0.823277		-0.260923	0.0636415	-4.09989	4.1335e-05	0.000182416
			ENSGALG00000026221	ENDOG	813.348		-0.120025	0.0704486	-1.70372	0.0884335	0.144485		0.14434	0.070879	2.03643	0.0417074	0.823277		-0.222473	0.0706499	-3.14894	0.00163862	0.00465551
			ENSGALG00000023689	ASS1	1193.96		1.6632	0.151756	10.9597	5.9712e-28	5.34282e-26		0.310892	0.152677	2.03628	0.0417226	0.823277		0.338761	0.152136	2.2267	0.0259675	0.0506658
			ENSGALG00000009861	RD3	20.8992		-1.22796	0.241415	-5.0865	3.64724e-07	2.51292e-06		-0.492759	0.242099	-2.03536	0.0418143	0.823277		1.95573	0.245575	7.96385	1.66765e-15	6.50091e-14
			ENSGALG00000015664	ADD1	202.382		-0.124969	0.061515	-2.03153	0.0422016	0.0774441		0.125635	0.0617558	2.03439	0.0419127	0.823277		0.339757	0.0620505	5.47548	4.36324e-08	3.97885e-07
			ENSGALG00000000764	SSR2	4163.39		0.100347	0.0613461	1.63576	0.101891	0.16245		0.125566	0.0617253	2.03428	0.0419237	0.823277		-0.193389	0.0614974	-3.14468	0.00166271	0.00471143
			ENSGALG00000031890	YBX3	648.075		0.0602717	0.0559019	1.07817	0.280958	0.373825		0.114347	0.0562287	2.03361	0.0419913	0.823277		0.177733	0.0560797	3.1693	0.00152807	0.00438963
			ENSGALG00000005815	TMEM41B	496.995		0.199337	0.0617414	3.22858	0.00124405	0.0036001		-0.125922	0.0620673	-2.0288	0.0424786	0.824976		-0.111025	0.0619537	-1.79206	0.0731226	0.122502
			ENSGALG00000009787	CLRN3	1244.83		0.325693	0.0744727	4.37332	1.2237e-05	5.81615e-05		-0.151975	0.0749172	-2.02857	0.0425022	0.824976		-0.0747244	0.0746771	-1.00063	0.317004	0.412967
			ENSGALG00000009864	TRAF5	42.0151		-0.191299	0.102179	-1.87218	0.0611812	0.105945		-0.207969	0.102524	-2.02848	0.0425111	0.824976		0.793252	0.103451	7.66789	1.74849e-14	5.65798e-13
			ENSGALG00000059163	-	195.761		0.452903	0.0679313	6.66708	2.60946e-11	3.99878e-10		-0.138436	0.0682871	-2.02727	0.0426353	0.826182		0.297315	0.0681356	4.36358	1.27952e-05	6.35801e-05
			ENSGALG00000034860	BCHE	762.03		0.338214	0.0761904	4.43906	9.03536e-06	4.41082e-05		-0.155226	0.0766186	-2.02596	0.0427693	0.826377		0.362699	0.0763947	4.7477	2.05745e-06	1.25022e-05
			ENSGALG00000008704	CUBN	1410.17		-0.0538402	0.146912	-0.366479	0.714007	0.782145		0.299243	0.147812	2.02449	0.0429199	0.826788		-1.44829	0.147279	-9.83363	8.06583e-23	1.06469e-20
			ENSGALG00000033338	GPT2	1486.24		0.600508	0.0795823	7.54575	4.49702e-14	1.03192e-12		-0.161883	0.0800535	-2.02219	0.0431567	0.826788		-0.152639	0.0797799	-1.91325	0.0557161	0.0970736
			ENSGALG00000038069	CCR8	37.2011		-0.0931762	0.111137	-0.838393	0.40181	0.50028		-0.22562	0.11158	-2.02204	0.043172	0.826788		0.432462	0.112603	3.8406	0.000122733	0.000479283
			ENSGALG00000040276	RUNX2	61.164		-0.187748	0.0894077	-2.0999	0.0357373	0.0672002		-0.181673	0.0898679	-2.02156	0.0432223	0.826788		0.534552	0.0898077	5.95218	2.64586e-09	3.19516e-08
			ENSGALG00000028880	FDPS	2607.11		0.185853	0.0975947	1.90433	0.0568667	0.099612		-0.198449	0.098196	-2.02095	0.0432847	0.826788		-0.362363	0.0978349	-3.70382	0.000212376	0.00077403
			ENSGALG00000004276	CHST12	126.415		0.563164	0.092212	6.10727	1.01347e-09	1.17085e-08		-0.187194	0.0926595	-2.02024	0.0433588	0.826788		0.427495	0.0925846	4.61735	3.88678e-06	2.20407e-05
			ENSGALG00000002089	TIMM23B	1935.23		0.186466	0.0508892	3.66415	0.000248162	0.00086069		-0.103294	0.0512005	-2.01745	0.0436489	0.826788		-0.0515988	0.0510203	-1.01134	0.311855	0.407403
			ENSGALG00000041900	DLG3	1004.17		0.183628	0.0530124	3.46387	0.00053246	0.00169867		-0.107574	0.0533232	-2.0174	0.0436542	0.826788		-0.0797696	0.0531772	-1.50007	0.133596	0.203298
			ENSGALG00000011139	CCDC85C	149.663		0.460465	0.0626959	7.34441	2.06663e-13	4.41544e-12		0.126902	0.0629055	2.01735	0.0436588	0.826788		-0.310687	0.0630707	-4.92601	8.39237e-07	5.62247e-06
			ENSGALG00000038032	DUT	126.85		-0.926455	0.129131	-7.17456	7.254e-13	1.43487e-11		0.26178	0.129902	2.01521	0.0438822	0.828146		0.659148	0.129591	5.08636	3.65009e-07	2.66793e-06
			ENSGALG00000016328	GSTA2	150.395		-0.231298	0.12803	-1.80659	0.070826	0.119799		0.259403	0.128743	2.01488	0.0439168	0.828146		0.955867	0.128514	7.43787	1.02321e-13	2.95269e-12
			ENSGALG00000006755	USP2	384.45		1.23664	0.143836	8.59755	8.14331e-18	2.93423e-16		-0.291235	0.144719	-2.01242	0.0441753	0.829143		-0.0590184	0.144183	-0.409329	0.682298	0.751893
			ENSGALG00000034548	PLEKHA1	547.933		0.364069	0.0568075	6.40883	1.46642e-10	1.95895e-09		-0.114873	0.0570888	-2.01219	0.0442	0.829143		-0.113371	0.0569906	-1.9893	0.0466685	0.0834363
			ENSGALG00000038723	RPP25L	518.22		0.219383	0.0719574	3.04879	0.00229767	0.00615605		-0.1455	0.0723842	-2.0101	0.0444201	0.830035		0.179204	0.0721702	2.48308	0.0130253	0.0279051
			ENSGALG00000002000	-	445.655		0.204948	0.0598186	3.42616	0.000612186	0.00191949		-0.120962	0.0601993	-2.00936	0.0444994	0.830035		0.049439	0.0599723	0.824364	0.409733	0.505793
			ENSGALG00000037641	-	6.59439		0.761168	0.173	4.39982	1.08341e-05	5.19195e-05		-0.347233	0.172838	-2.00901	0.0445365	0.830035		0.187167	0.171892	1.08886	0.276214	0.369357
			ENSGALG00000031978	TARP	212.464		-0.284423	0.0758099	-3.75179	0.000175578	0.000634537		-0.152951	0.0761782	-2.0078	0.0446642	0.830035		0.543412	0.0761871	7.1326	9.84938e-13	2.37884e-11
			ENSGALG00000058903	-	12.9033		-0.959724	0.196485	-4.88445	1.03716e-06	6.39267e-06		-0.395415	0.197004	-2.00714	0.044735	0.830035		-0.476848	0.19825	-2.40529	0.0161597	0.0336363
			ENSGALG00000068063	-	283.018		0.0818794	0.0539675	1.5172	0.129217	0.19806		-0.108808	0.0542184	-2.00685	0.0447654	0.830035		-0.240966	0.0542861	-4.43881	9.0459e-06	4.68233e-05
			ENSGALG00000042838	TRAF2	1448.65		0.161767	0.0494515	3.27123	0.00107082	0.00315634		-0.0997763	0.0497576	-2.00525	0.0449365	0.830306		-0.159108	0.0495773	-3.2093	0.00133061	0.00389369
			ENSGALG00000065966	-	463.956		-0.307683	0.0716377	-4.29499	1.747e-05	7.99217e-05		0.144402	0.0720786	2.0034	0.0451346	0.830306		-0.246993	0.071879	-3.43623	0.000589875	0.00190279
			ENSGALG00000051065	PYGO2	1744.73		0.302167	0.0625898	4.82774	1.38091e-06	8.18599e-06		-0.126122	0.0629773	-2.00265	0.0452147	0.830306		0.040543	0.062745	0.646155	0.518179	0.608504
			ENSGALG00000051767	-	13.3766		0.22086	0.123131	1.7937	0.0728612	0.12282		-0.246449	0.123198	-2.00043	0.0454534	0.832397		0.840924	0.127337	6.60394	4.00359e-11	6.97724e-10
			ENSGALG00000009071	HMGB3	370.948		-0.224654	0.0565529	-3.97246	7.11344e-05	0.000282503		0.113615	0.0568607	1.99812	0.0457032	0.833105		0.0643941	0.0567979	1.13374	0.256903	0.34832
			ENSGALG00000006854	NEURL2	53.7396		-0.36899	0.102637	-3.5951	0.00032427	0.00109088		-0.206206	0.103252	-1.99712	0.0458124	0.833105		-0.253394	0.103004	-2.46004	0.0138921	0.029492
			ENSGALG00000043641	JUND	4143.98		0.333941	0.0959048	3.482	0.00049768	0.00159843		-0.1927	0.0964958	-1.99698	0.0458276	0.833105		0.109214	0.096141	1.13598	0.255964	0.347365
			ENSGALG00000065445	-	6.63586		-0.760023	0.21058	-3.6092	0.000307145	0.00104168		0.421261	0.211205	1.99456	0.0460907	0.833105		-0.418777	0.211708	-1.97808	0.0479192	0.0852379
			ENSGALG00000064198	-	11.5297		-1.11668	0.154929	-7.20769	5.69087e-13	1.14263e-11		0.305864	0.153403	1.99386	0.046167	0.833105		0.382349	0.155723	2.45531	0.0140762	0.0298305
			ENSGALG00000062389	-	26.9408		0.493724	0.16004	3.08501	0.00203545	0.00552794		-0.320064	0.160566	-1.99335	0.0462227	0.833105		0.225801	0.161155	1.40115	0.16117	0.237585
			ENSGALG00000002820	DFFA	85.617		-0.288935	0.064546	-4.47642	7.59047e-06	3.76194e-05		0.129088	0.0647653	1.99317	0.046243	0.833105		0.200669	0.0652717	3.07436	0.00210951	0.00579208
			ENSGALG00000059944	-	206.549		-0.270858	0.0938245	-2.88686	0.00389105	0.00981932		0.187961	0.0944125	1.99084	0.046498	0.833105		0.159949	0.0940693	1.70033	0.0890683	0.144319
			ENSGALG00000008870	ZDHHC6	334.056		0.15816	0.0672626	2.35137	0.0187043	0.0382815		0.134557	0.0675999	1.99049	0.0465372	0.833105		-0.309662	0.0675326	-4.58536	4.53197e-06	2.52805e-05
			ENSGALG00000058445	-	29.3687		-1.8429	0.284221	-6.48405	8.92951e-11	1.24138e-09		0.568838	0.285817	1.99022	0.046567	0.833105		-1.41177	0.285263	-4.94902	7.45894e-07	5.06069e-06
			ENSGALG00000024507	MIR22	155.269		0.891803	0.0915744	9.73856	2.06465e-22	1.19678e-20		-0.183399	0.0921676	-1.98985	0.0466078	0.833105		-0.230336	0.0917928	-2.5093	0.0120969	0.0261982
			ENSGALG00000034673	HTRA3	12.0322		-1.43644	0.227283	-6.32002	2.61536e-10	3.35915e-09		0.452447	0.227503	1.98875	0.0467284	0.833105		0.42523	0.227672	1.86773	0.0617999	0.10623
			ENSGALG00000049951	SPOCK2	346.774		0.510377	0.100749	5.06583	4.06616e-07	2.77431e-06		-0.201393	0.101369	-1.98672	0.0469532	0.833105		0.397238	0.101006	3.93282	8.39539e-05	0.000342181
			ENSGALG00000005739	SCD	61.1492		-0.883189	0.118872	-7.42975	1.08806e-13	2.40165e-12		0.237363	0.119488	1.9865	0.0469781	0.833105		0.455043	0.119427	3.81023	0.000138839	0.000533428
			ENSGALG00000019175	CYLY	530.58		0.2086	0.196142	1.06352	0.287547	0.380807		-0.391965	0.197331	-1.98633	0.0469965	0.833105		0.603407	0.196665	3.06819	0.00215362	0.00589812
			ENSGALG00000006225	EFL1	76.1527		-0.231069	0.0760834	-3.03704	0.00238911	0.00637032		-0.151669	0.076362	-1.98618	0.0470132	0.833105		0.0815661	0.0768497	1.06137	0.288521	0.382552
			ENSGALG00000053347	-	15.9254		0.968395	0.178374	5.42901	5.66686e-08	4.65787e-07		-0.353478	0.178174	-1.9839	0.0472674	0.833105		0.377638	0.179327	2.10586	0.0352162	0.0657659
			ENSGALG00000002900	NOTUM	23.6003		-0.558807	0.129837	-4.30391	1.67808e-05	7.72786e-05		0.258261	0.130206	1.98349	0.0473131	0.833105		0.0868258	0.131457	0.660487	0.508941	0.599983
			ENSGALG00000012300	RAB32	89.9092		0.313367	0.0769233	4.07376	4.6261e-05	0.000191717		-0.152992	0.0771811	-1.98225	0.047451	0.833105		-0.235742	0.0773704	-3.04693	0.00231193	0.00627264
			ENSGALG00000015677	SUSD1	15.2533		0.024917	0.146765	0.169775	0.865187	0.902769		-0.290845	0.146974	-1.97888	0.047829	0.833105		0.856625	0.151442	5.65645	1.54536e-08	1.55963e-07
			ENSGALG00000052629	TWSG1	70.4316		-0.961353	0.131325	-7.3204	2.47236e-13	5.22368e-12		0.261226	0.132019	1.97869	0.0478508	0.833105		0.386224	0.131932	2.92745	0.00341758	0.00879768
			ENSGALG00000005657	CRHR2	2.77847		-1.21303	0.335946	-3.61079	0.000305265	0.00103742		0.660666	0.334016	1.97795	0.0479347	0.833105		0.458083	0.336055	1.36312	0.172844	0.251622
			ENSGALG00000015572	CCDC125	11.7136		0.0950955	0.132575	0.717296	0.473191	0.568443		-0.26268	0.132863	-1.97707	0.0480334	0.833105		0.392798	0.135374	2.90157	0.003713	0.00944869
			ENSGALG00000064008	-	145.859		-0.00343332	0.0515545	-0.066596	0.946903	0.963777		0.102254	0.0517364	1.97644	0.0481049	0.833105		0.263981	0.0521247	5.06441	4.09665e-07	2.94429e-06
			ENSGALG00000010363	HERC3	276.442		0.234637	0.0611799	3.8352	0.000125462	0.000467616		-0.121353	0.0614731	-1.97409	0.0483715	0.833105		-0.0978137	0.0614746	-1.59113	0.111581	0.174356
			ENSGALG00000042020	LGALS1B	28.2756		-0.704494	0.142676	-4.93772	7.90405e-07	5.01556e-06		0.28312	0.143466	1.97343	0.0484471	0.833105		-0.596577	0.143102	-4.1689	3.06079e-05	0.000139509
			ENSGALG00000040783	MAP4	572.264		-0.217469	0.0749863	-2.90012	0.00373022	0.00945461		0.148865	0.0754476	1.97309	0.0484849	0.833105		-0.363209	0.0751994	-4.82994	1.36572e-06	8.70356e-06
			ENSGALG00000006796	SRPX2	18.1267		-0.613705	0.127789	-4.8025	1.56699e-06	9.16677e-06		0.252782	0.128132	1.97283	0.0485148	0.833105		0.1824	0.128118	1.42369	0.154535	0.229453
			ENSGALG00000054308	-	15.4994		-1.42334	0.154524	-9.21111	3.22764e-20	1.49933e-18		0.301257	0.152726	1.97253	0.0485486	0.833105		1.08741	0.154396	7.04301	1.88133e-12	4.26563e-11
			ENSGALG00000013810	VTA1	208.497		0.386194	0.0599977	6.43682	1.22004e-10	1.64522e-09		-0.118785	0.0602205	-1.97251	0.0485519	0.833105		0.0817907	0.0602759	1.35694	0.1748	0.253805
			ENSGALG00000001837	ORAI3	226.679		0.00708885	0.0550534	0.128763	0.897545	0.927602		-0.109102	0.0553135	-1.97243	0.0485602	0.833105		0.532967	0.055436	9.6141	6.97191e-22	8.22562e-20
			ENSGALG00000048144	LOC771811	36.6744		-0.326189	0.104736	-3.1144	0.00184321	0.00507197		-0.207472	0.105204	-1.97208	0.0486001	0.833105		0.20115	0.10553	1.90609	0.0566388	0.0985139
			ENSGALG00000005961	DCK2	59.9016		-0.738129	0.144175	-5.11969	3.06045e-07	2.14747e-06		0.285506	0.144955	1.96962	0.0488819	0.833105		0.730662	0.144861	5.04387	4.56205e-07	3.25073e-06
			ENSGALG00000038461	FECH	106.591		-0.285524	0.074557	-3.82961	0.000128346	0.00047663		0.147557	0.0749194	1.96955	0.0488905	0.833105		0.517688	0.0750126	6.90134	5.15131e-12	1.08667e-10
			ENSGALG00000035636	PHYH	1215.65		0.729547	0.0902256	8.08581	6.17531e-16	1.80152e-14		-0.178654	0.0907607	-1.9684	0.0490217	0.833105		0.0270585	0.0904551	0.299138	0.764835	0.821923
			ENSGALG00000000379	ITGB3	61.3919		-1.26319	0.131246	-9.62461	6.29479e-22	3.4254e-20		-0.259417	0.131809	-1.96813	0.0490532	0.833105		0.837779	0.131564	6.36784	1.91704e-10	2.97531e-09
			ENSGALG00000067471	-	92.6342		1.50215	0.234512	6.40542	1.49952e-10	1.99517e-09		0.464099	0.235938	1.96704	0.0491788	0.833105		-0.193287	0.235066	-0.822267	0.410925	0.507123
			ENSGALG00000007128	SH3BGRL	1778.33		-0.0140568	0.0978369	-0.143676	0.885757	0.918624		-0.193594	0.0984305	-1.96681	0.0492052	0.833105		0.493584	0.0980917	5.03186	4.85753e-07	3.43558e-06
			ENSGALG00000051672	NHLRC3	154.418		0.400155	0.072689	5.50502	3.69121e-08	3.16471e-07		-0.1435	0.0729703	-1.96655	0.0492354	0.833105		-0.41412	0.0731053	-5.6647	1.4728e-08	1.49205e-07
			ENSGALG00000048239	LOC100859848	21.3544		0.240306	0.101248	2.37344	0.0176231	0.0363589		0.199596	0.101509	1.96629	0.0492648	0.833105		-0.378086	0.10309	-3.66753	0.000244903	0.000876286
			ENSGALG00000011331	CTH	66.1135		0.454205	0.0929919	4.88435	1.03768e-06	6.39295e-06		0.183232	0.093199	1.96603	0.0492956	0.833105		0.875615	0.0940674	9.30838	1.298e-20	1.26313e-18
			ENSGALG00000009286	ATP5G3	10947.2		-0.0614517	0.0398736	-1.54116	0.123278	0.190269		0.0788618	0.0401193	1.96568	0.0493355	0.833105		-0.328898	0.0399727	-8.22806	1.90271e-16	8.56992e-15
			ENSGALG00000021213	UBE2D1	79.056		0.350665	0.0938969	3.73458	0.000188032	0.00067345		0.185153	0.0942395	1.9647	0.0494486	0.833105		-0.0359503	0.0944473	-0.380638	0.703472	0.770236
			ENSGALG00000009250	HNRNPA3	899.656		-0.157978	0.0503019	-3.1406	0.00168601	0.0046966		0.0993764	0.0505854	1.96453	0.049469	0.833105		0.0102415	0.0504622	0.202955	0.83917	0.881945
			ENSGALG00000034737	GLIS2	83.7248		-0.926544	0.120066	-7.71698	1.19123e-14	2.94101e-13		0.23721	0.120767	1.96419	0.0495075	0.833105		0.155093	0.120377	1.2884	0.197607	0.280445
			ENSGALG00000058212	-	11.4713		-0.802733	0.166445	-4.82281	1.41551e-06	8.37621e-06		0.327686	0.166837	1.96411	0.0495176	0.833105		-0.46717	0.166812	-2.80058	0.00510108	0.0124579
			ENSGALG00000001480	FAM212B	6.83738		-1.41371	0.212572	-6.65051	2.92082e-11	4.43431e-10		0.411398	0.209488	1.96382	0.0495504	0.833105		0.222683	0.209888	1.06096	0.288706	0.382722
			ENSGALG00000059974	-	2.88423		-1.02952	0.357521	-2.8796	0.00398176	0.0100179		0.701567	0.357633	1.96169	0.0497982	0.833105		-1.3215	0.362547	-3.64505	0.000267338	0.000944729
			ENSGALG00000007539	ANKRD2	12.5065		-0.284736	0.131757	-2.16107	0.0306899	0.0589565		-0.259293	0.132179	-1.96167	0.0498004	0.833105		0.457217	0.132616	3.44769	0.000565412	0.00183587
			ENSGALG00000026271	TM2D3	188.504		-0.703415	0.0651124	-10.8031	3.3284e-27	2.79083e-25		-0.128329	0.0654654	-1.96025	0.0499661	0.833105		-0.198695	0.065445	-3.03606	0.00239694	0.00646491
			ENSGALG00000008141	-	50.7879		-1.5262	0.236987	-6.44	1.19473e-10	1.61542e-09		0.4671	0.238422	1.95913	0.0500974	0.833105		-0.241008	0.237639	-1.01417	0.3105	0.406087
			ENSGALG00000011878	TCF20	207.017		0.13326	0.0764756	1.74252	0.0814182	0.134673		-0.150553	0.076884	-1.95818	0.0502087	0.833105		0.390798	0.0768022	5.08837	3.61158e-07	2.64558e-06
			ENSGALG00000010957	USP1	52.8841		-0.420939	0.0857773	-4.90736	9.23126e-07	5.73224e-06		-0.168437	0.086021	-1.9581	0.0502187	0.833105		0.358768	0.0867995	4.13329	3.57605e-05	0.000159933
			ENSGALG00000001446	GSN	368.318		-0.466497	0.0925498	-5.0405	4.64326e-07	3.12646e-06		0.182215	0.0930965	1.95727	0.0503153	0.833105		0.455788	0.0928723	4.90768	9.21597e-07	6.10976e-06
			ENSGALG00000029304	SMARCD2	1874.23		-0.250912	0.035589	-7.05026	1.78584e-12	3.34864e-11		0.0700653	0.0358077	1.95671	0.0503812	0.833105		-0.0322734	0.0356925	-0.904206	0.365886	0.462325
			ENSGALG00000067182	-	10.8493		0.475533	0.146371	3.24881	0.00115888	0.00338003		0.288076	0.147248	1.9564	0.0504179	0.833105		0.132682	0.146459	0.905935	0.36497	0.461387
			ENSGALG00000009581	MPP5	73.2273		0.35478	0.0687978	5.15685	2.51135e-07	1.79004e-06		-0.134778	0.0689138	-1.95575	0.0504942	0.833105		-0.0118254	0.0695335	-0.170068	0.864957	0.902034
			ENSGALG00000029332	CCDC32	274.195		0.0296232	0.0431777	0.686077	0.492664	0.586656		-0.0847255	0.0433504	-1.95443	0.0506498	0.833105		0.186317	0.0435835	4.27494	1.91187e-05	9.11952e-05
			ENSGALG00000007215	KIF5B	260.356		0.227613	0.0567313	4.01212	6.01755e-05	0.000242501		-0.111363	0.0569819	-1.95435	0.0506594	0.833105		0.0166771	0.0569543	0.292816	0.769663	0.825581
			ENSGALG00000057732	-	244.395		0.163326	0.0851883	1.91724	0.0552078	0.0972555		0.167568	0.085749	1.95417	0.0506811	0.833105		-0.518302	0.0854191	-6.06775	1.29713e-09	1.68551e-08
			ENSGALG00000053478	CDK20	6.83106		-1.01366	0.170891	-5.93165	2.99909e-09	3.1809e-08		0.327916	0.168021	1.95163	0.0509818	0.833105		0.123064	0.169918	0.724259	0.468907	0.563144
			ENSGALG00000046169	PYM1	261.399		0.133844	0.0506835	2.64079	0.00827134	0.0189246		-0.0995027	0.0509864	-1.95155	0.0509912	0.833105		0.205032	0.0508379	4.03306	5.50551e-05	0.000235557
			ENSGALG00000011078	PTPN13	3.56351		-1.73525	0.262968	-6.59872	4.14728e-11	6.11631e-10		0.487839	0.250003	1.95133	0.0510173	0.833105		1.00813	0.26346	3.82651	0.000129975	0.000503435
			ENSGALG00000016886	FARP1	84.7466		-0.743176	0.108919	-6.82318	8.90471e-12	1.4933e-10		0.213489	0.109545	1.94888	0.05131	0.833105		0.0172815	0.109336	0.158059	0.874411	0.909616
			ENSGALG00000066170	-	50.0787		0.345377	0.0860783	4.01236	6.01146e-05	0.000242349		-0.168147	0.0863099	-1.94818	0.0513933	0.833105		0.341039	0.086591	3.9385	8.19914e-05	0.000335295
			ENSGALG00000005550	ST6GAL1	939.251		-0.141652	0.0685225	-2.06723	0.0387121	0.0718915		-0.13429	0.0689323	-1.94814	0.0513983	0.833105		0.346215	0.068719	5.03812	4.70126e-07	3.33745e-06
			ENSGALG00000007308	RAB35	914.478		0.236843	0.0499362	4.74291	2.10674e-06	1.19774e-05		-0.0978117	0.0502206	-1.94764	0.051458	0.833105		-0.116007	0.0500964	-2.31568	0.020576	0.0414567
			ENSGALG00000037901	EFEMP1	98.4128		-1.17372	0.232232	-5.05406	4.3251e-07	2.93745e-06		0.454719	0.233618	1.94642	0.051604	0.833105		0.557459	0.23295	2.39304	0.0167095	0.0346188
			ENSGALG00000061368	-	55.7957		-0.124248	0.0908194	-1.36807	0.171289	0.249631		-0.177321	0.0911244	-1.94592	0.0516638	0.833105		0.379421	0.0919397	4.12685	3.67767e-05	0.000164092
			ENSGALG00000041323	SPC24	178.289		-0.413232	0.114873	-3.59729	0.000321551	0.00108256		0.22489	0.115594	1.94551	0.0517132	0.833105		0.395262	0.115157	3.43237	0.00059832	0.00192723
			ENSGALG00000026493	RALB	617.227		0.199666	0.0461074	4.33046	1.488e-05	6.94853e-05		-0.0901441	0.0463436	-1.94513	0.0517598	0.833105		0.0339999	0.0462708	0.734803	0.462459	0.556906
			ENSGALG00000049820	-	4.61428		-1.36097	0.267763	-5.08276	3.71996e-07	2.55642e-06		0.516407	0.265506	1.94499	0.0517759	0.833105		-0.387926	0.26547	-1.46128	0.143939	0.216616
			ENSGALG00000032398	ASPM	10.0394		-0.761003	0.202067	-3.76609	0.000165824	0.000603047		0.393605	0.202416	1.94453	0.0518314	0.833105		0.617532	0.204405	3.02112	0.00251842	0.00675022
			ENSGALG00000008561	SMNDC1	483.897		0.0814937	0.0428221	1.90307	0.0570309	0.0998733		-0.0835779	0.0430286	-1.94238	0.052091	0.833105		0.196465	0.0430407	4.56464	5.00356e-06	2.7645e-05
			ENSGALG00000045540	CLC2DL5	659.427		-1.25125	0.120192	-10.4104	2.22258e-25	1.6017e-23		0.234831	0.120934	1.94182	0.052159	0.833105		-0.0566524	0.120497	-0.470158	0.638242	0.714986
			ENSGALG00000062232	-	28.5533		-1.22665	0.158627	-7.73291	1.05112e-14	2.59991e-13		0.308912	0.159167	1.94081	0.0522817	0.833105		0.153905	0.159464	0.965134	0.334478	0.431033
			ENSGALG00000007304	DNMBP	3017		0.192379	0.0520946	3.69288	0.000221733	0.000780425		-0.101724	0.0524144	-1.94076	0.0522875	0.833105		-0.192952	0.052225	-3.69462	0.000220213	0.000798226
			ENSGALG00000036941	CUL1	139.152		0.222299	0.0681252	3.2631	0.001102	0.00323608		-0.132569	0.0683672	-1.93907	0.0524925	0.833105		0.450034	0.0685158	6.56832	5.08874e-11	8.74267e-10
			ENSGALG00000014811	SMCHD1	45.6668		-0.0210383	0.0966518	-0.217671	0.827685	0.87362		-0.187979	0.0969529	-1.93887	0.0525173	0.833105		0.36784	0.0976323	3.76761	0.00016482	0.000619156
			ENSGALG00000015351	CBLB	60.8795		-0.243964	0.0783921	-3.1121	0.0018576	0.00510525		0.152509	0.0786747	1.93848	0.0525644	0.833105		-0.107424	0.0792054	-1.35627	0.175013	0.254086
			ENSGALG00000010035	NR3C2	150.682		0.288944	0.0867332	3.33142	0.000864055	0.00261215		-0.16894	0.0871541	-1.93841	0.0525738	0.833105		0.078357	0.0870148	0.900502	0.367853	0.464502
			ENSGALG00000003302	SLC38A8	99.6705		0.79082	0.115749	6.83222	8.3612e-12	1.41103e-10		0.225881	0.116562	1.93786	0.0526404	0.833105		0.326037	0.116062	2.80915	0.00496729	0.0121713
			ENSGALG00000023066	DNAJA1	526.44		-0.172876	0.0562942	-3.07094	0.00213386	0.00575999		-0.109645	0.0565992	-1.93721	0.0527197	0.833105		0.344778	0.0565245	6.09962	1.06322e-09	1.41183e-08
			ENSGALG00000024296	TMEM45L	42.4148		-0.419265	0.123698	-3.38943	0.000700383	0.00216899		0.241153	0.124508	1.93684	0.0527645	0.833105		-0.249976	0.124071	-2.01479	0.0439265	0.0792996
			ENSGALG00000009433	BAG3	264.583		-0.522063	0.0706305	-7.39146	1.45222e-13	3.15326e-12		0.137461	0.0710452	1.93483	0.0530107	0.833418		-0.258198	0.0709593	-3.63867	0.000274047	0.000966125
			ENSGALG00000041309	ALKBH3	130.762		0.474826	0.0931067	5.09981	3.40001e-07	2.36088e-06		-0.180608	0.0935294	-1.93103	0.0534793	0.836536		0.340131	0.0934482	3.63978	0.000272872	0.000962925
			ENSGALG00000016259	DYNLT3	234.116		0.580743	0.063935	9.08334	1.05298e-19	4.71083e-18		-0.123859	0.0641939	-1.92945	0.0536745	0.836536		0.00493955	0.0641616	0.076986	0.938635	0.956938
			ENSGALG00000016440	KLF11	195.951		-0.670691	0.0856324	-7.83222	4.79342e-15	1.22191e-13		0.166156	0.0861457	1.92878	0.0537577	0.836536		-0.004804	0.085981	-0.0558728	0.955443	0.968667
			ENSGALG00000050829	-	1455.52		-1.69098	0.189439	-8.92622	4.40806e-19	1.85389e-17		-0.367607	0.190603	-1.92865	0.0537737	0.836536		-1.19405	0.189904	-6.28765	3.22311e-10	4.71168e-09
			ENSGALG00000066213	-	46.656		-0.694848	0.114636	-6.06135	1.34984e-09	1.51296e-08		0.222102	0.115222	1.92761	0.0539043	0.836721		0.272369	0.114945	2.36956	0.0178092	0.0365787
			ENSGALG00000041213	ARHGAP17	396.882		0.221975	0.0504808	4.39722	1.09644e-05	5.24875e-05		-0.0977548	0.0507146	-1.92755	0.0539112	0.836721		0.1494	0.0507378	2.94455	0.00323426	0.00837915
			ENSGALG00000005125	LSM14B	149.926		-0.255604	0.0571619	-4.47159	7.76414e-06	3.83945e-05		0.110603	0.0574204	1.92619	0.0540803	0.837326		-0.0240004	0.0575711	-0.416882	0.676765	0.747308
			ENSGALG00000003114	-	8.15506		1.31473	0.208072	6.3186	2.63945e-10	3.38683e-09		-0.39781	0.206615	-1.92537	0.0541836	0.837326		0.753927	0.206673	3.64793	0.000264362	0.000935867
			ENSGALG00000028141	C15orf61	249.326		0.00366299	0.0696108	0.0526209	0.958034	0.971885		0.134804	0.0700236	1.92513	0.0542135	0.837326		-0.455178	0.0698578	-6.51578	7.23107e-11	1.20959e-09
			ENSGALG00000044525	NFKBIE	3048.2		0.527223	0.0966206	5.45664	4.8524e-08	4.04832e-07		-0.187031	0.0972161	-1.92387	0.0543707	0.838		0.401961	0.0968594	4.14994	3.32559e-05	0.000149938
			ENSGALG00000068402	-	6.38577		0.128789	0.22159	0.581204	0.561103	0.649022		-0.426599	0.221807	-1.92329	0.0544434	0.838152		1.13269	0.233135	4.85852	1.18268e-06	7.63187e-06
			ENSGALG00000016279	RAB23	8.77618		-1.01884	0.183527	-5.55143	2.83341e-08	2.48193e-07		0.350721	0.182438	1.92241	0.0545538	0.838724		0.494328	0.185677	2.6623	0.00776095	0.0179167
			ENSGALG00000002069	FAM214B	413.236		0.287067	0.0709118	4.04822	5.16088e-05	0.000211707		-0.137121	0.0713429	-1.92199	0.0546064	0.838724		-0.0101677	0.0711075	-0.14299	0.886298	0.918756
			ENSGALG00000001314	PTGS1	92.0543		-1.29322	0.234128	-5.52355	3.32209e-08	2.87412e-07		0.452486	0.23557	1.92081	0.0547554	0.839655		-0.166372	0.234697	-0.708883	0.478397	0.571299
			ENSGALG00000008049	ARL3	87.7115		0.0186357	0.065556	0.284271	0.776203	0.832292		0.126428	0.0658734	1.91926	0.0549521	0.841126		0.399986	0.0659753	6.06267	1.33884e-09	1.73463e-08
			ENSGALG00000048274	-	10.034		0.683766	0.164354	4.16032	3.17807e-05	0.00013698		0.315155	0.164379	1.91724	0.0552069	0.842619		-0.457906	0.165892	-2.76026	0.00577551	0.0138662
			ENSGALG00000008858	MDH1	2665.93		-0.140062	0.0641254	-2.1842	0.0289478	0.0559646		0.123646	0.0645133	1.91659	0.0552896	0.842619		-0.342046	0.0642921	-5.32018	1.03664e-07	8.59692e-07
			ENSGALG00000001429	TTC1	91.4672		0.353833	0.0777227	4.55251	5.30092e-06	2.72759e-05		-0.149527	0.0780433	-1.91595	0.0553717	0.842619		0.384801	0.0780621	4.92942	8.24737e-07	5.53088e-06
			ENSGALG00000017005	CAB39L	64.3417		0.6051	0.108017	5.6019	2.1201e-08	1.90338e-07		-0.207398	0.108275	-1.91547	0.0554325	0.842619		0.597262	0.108712	5.494	3.92922e-08	3.61521e-07
			ENSGALG00000017089	SLC46A3	104.715		0.347682	0.0806412	4.31147	1.62174e-05	7.49951e-05		-0.154942	0.0809399	-1.91428	0.0555845	0.842619		-0.371302	0.0810946	-4.57863	4.68025e-06	2.60422e-05
			ENSGALG00000003285	CDHR2	35236.1		-0.0593867	0.068338	-0.869013	0.38484	0.483388		-0.131604	0.0687582	-1.914	0.0556196	0.842619		-0.399226	0.0685062	-5.82759	5.62335e-09	6.30004e-08
			ENSGALG00000013773	FUCA2	71.1526		-0.423599	0.0619099	-6.84218	7.79954e-12	1.32463e-10		0.118605	0.0619955	1.91312	0.0557331	0.842619		-0.0539677	0.0627953	-0.859423	0.390107	0.48643
			ENSGALG00000037467	NEU2	11.0143		0.834742	0.146569	5.69521	1.23222e-08	1.15853e-07		-0.278346	0.145651	-1.91105	0.055998	0.842619		0.830213	0.149363	5.55837	2.72308e-08	2.59501e-07
			ENSGALG00000061782	-	5.06366		-0.807739	0.346365	-2.33205	0.0196982	0.0400392		0.666584	0.348899	1.91054	0.0560639	0.842619		-2.39825	0.356491	-6.72738	1.72746e-11	3.27604e-10
			ENSGALG00000032280	NUP88	232.068		-0.169343	0.0550171	-3.07801	0.00208389	0.00564403		0.105614	0.0552873	1.91027	0.0560988	0.842619		-0.00898097	0.0553655	-0.162212	0.871139	0.906708
			ENSGALG00000039219	ADAMTS14	26.3351		-1.24023	0.228071	-5.43793	5.39036e-08	4.45256e-07		0.437538	0.229254	1.90853	0.0563226	0.842619		0.95043	0.228551	4.15849	3.20352e-05	0.000144876
			ENSGALG00000031589	ZNF592	147.247		-0.115309	0.0703973	-1.63798	0.101427	0.161943		0.134976	0.0707379	1.90811	0.0563772	0.842619		-0.533781	0.0708481	-7.53415	4.91515e-14	1.46597e-12
			ENSGALG00000001521	VPS26B	962.583		0.139663	0.0465084	3.00297	0.00267358	0.00703734		-0.0892103	0.0467796	-1.90703	0.0565163	0.842619		0.0428786	0.0466525	0.919106	0.35804	0.454825
			ENSGALG00000001577	LOC107049008	81.5291		-0.323238	0.059926	-5.39396	6.89234e-08	5.56901e-07		0.114525	0.0600739	1.9064	0.0565982	0.842619		0.0528655	0.0606392	0.871804	0.383315	0.479396
			ENSGALG00000052268	SSBP4	891.616		0.259118	0.0664652	3.89856	9.67683e-05	0.000371256		0.127478	0.0668787	1.90611	0.0566361	0.842619		-0.446903	0.0666376	-6.70648	1.99379e-11	3.72136e-10
			ENSGALG00000046187	PARP12	357.507		-0.112571	0.0639981	-1.75897	0.0785821	0.130647		-0.122576	0.0643436	-1.90503	0.0567761	0.842619		-0.210715	0.0642375	-3.28025	0.00103716	0.00312132
			ENSGALG00000002771	CRIP1	44302.6		0.602572	0.10149	5.93727	2.89806e-09	3.07619e-08		-0.19437	0.102114	-1.90346	0.0569801	0.842619		0.574969	0.101739	5.65141	1.59132e-08	1.59996e-07
			ENSGALG00000029532	CXCL13L3	8.67204		-0.793437	0.382216	-2.07588	0.0379046	0.0706448		0.729693	0.383405	1.90319	0.0570152	0.842619		2.74261	0.391598	7.00363	2.49408e-12	5.57904e-11
			ENSGALG00000061200	-	30.1537		0.435487	0.1152	3.78028	0.00015665	0.000572808		-0.22056	0.115904	-1.90296	0.0570461	0.842619		0.356173	0.11549	3.08402	0.00204221	0.00563352
			ENSGALG00000006775	TGM2	570.704		-0.805291	0.170347	-4.72736	2.27457e-06	1.28657e-05		0.326093	0.171398	1.90254	0.0571	0.842619		0.227794	0.170787	1.33379	0.182272	0.262623
			ENSGALG00000014915	THOC1	158.475		0.0172084	0.0719405	0.239203	0.810948	0.860382		-0.137543	0.0722981	-1.90245	0.057113	0.842619		0.346026	0.0723075	4.78548	1.70578e-06	1.05578e-05
			ENSGALG00000015183	RAB10L	25.2524		-0.814409	0.172475	-4.72191	2.33645e-06	1.31544e-05		0.329278	0.173091	1.90234	0.0571269	0.842619		1.10208	0.174417	6.31863	2.63899e-10	3.96652e-09
			ENSGALG00000049559	-	69.2112		-0.326259	0.0780872	-4.17815	2.93896e-05	0.000127694		0.149395	0.0785362	1.90225	0.0571385	0.842619		-0.0336096	0.0783926	-0.428734	0.668117	0.740673
			ENSGALG00000028005	GADD45G	13.5005		-0.0867525	0.134462	-0.645182	0.518809	0.611129		-0.256062	0.134807	-1.89948	0.0575019	0.842619		0.395438	0.136645	2.89391	0.0038048	0.00965649
			ENSGALG00000013931	CHIC2	38.1465		-0.375506	0.0955395	-3.93037	8.48149e-05	0.000329665		0.182094	0.0958768	1.89925	0.0575312	0.842619		-0.156953	0.0965394	-1.62579	0.103993	0.16427
			ENSGALG00000063540	-	108.183		0.210546	0.0732142	2.87575	0.0040307	0.0101219		0.140028	0.0737329	1.89913	0.0575474	0.842619		-0.239467	0.0734582	-3.2599	0.0011145	0.00333151
			ENSGALG00000015813	USP16	71.9417		0.232097	0.0748229	3.10195	0.00192252	0.00525602		-0.142456	0.0750189	-1.89894	0.0575722	0.842619		0.3637	0.0755461	4.81428	1.47731e-06	9.2991e-06
			ENSGALG00000005057	ADK	118.443		-0.44946	0.0794902	-5.65429	1.56496e-08	1.44088e-07		0.151617	0.0798567	1.89862	0.0576149	0.842619		0.182972	0.0800265	2.2864	0.0222311	0.0443691
			ENSGALG00000030834	ATP8B1	1078.57		0.4309	0.0870509	4.94998	7.42228e-07	4.74599e-06		-0.166222	0.0875738	-1.89808	0.0576859	0.842619		-0.0698505	0.0872766	-0.800334	0.423517	0.519394
			ENSGALG00000006968	HNF1A	461.981		-0.100009	0.0658679	-1.51833	0.128931	0.197712		0.125703	0.0662612	1.89709	0.0578161	0.842619		-0.419806	0.0660935	-6.35169	2.12958e-10	3.27091e-09
			ENSGALG00000047864	-	84.6224		-0.246485	0.1352	-1.82312	0.0682856	0.116091		0.258032	0.136049	1.89661	0.0578794	0.842619		0.466145	0.135563	3.43859	0.000584754	0.00188945
			ENSGALG00000014443	IFFO1	215.605		0.176604	0.0516937	3.41636	0.000634652	0.0019833		0.0986115	0.0519995	1.89639	0.0579081	0.842619		0.00883929	0.0519032	0.170303	0.864772	0.901912
			ENSGALG00000011131	TANK	33.5866		0.484264	0.0913507	5.30115	1.15073e-07	8.82715e-07		-0.173448	0.0914916	-1.89578	0.0579886	0.842619		0.222043	0.0917654	2.41969	0.0155339	0.0325064
			ENSGALG00000011271	LUM	17.7138		-1.13246	0.244179	-4.63783	3.52084e-06	1.88136e-05		0.464589	0.245167	1.89499	0.0580938	0.842619		0.584612	0.245956	2.3769	0.017459	0.0359426
			ENSGALG00000032544	ALDH5A1	167.387		0.0323866	0.0627422	0.516185	0.605725	0.686986		0.119386	0.0630054	1.89486	0.0581112	0.842619		-0.191736	0.0630545	-3.0408	0.00235954	0.00638625
			ENSGALG00000011806	MUC13	2894.95		0.574187	0.112643	5.09742	3.44306e-07	2.3858e-06		-0.214706	0.113326	-1.89459	0.0581465	0.842619		0.125136	0.112928	1.1081	0.267819	0.360262
			ENSGALG00000009915	EML4	328.282		0.255967	0.0733783	3.48832	0.000486059	0.00156714		0.139631	0.0737471	1.89338	0.0583073	0.842756		-0.192928	0.0735933	-2.62154	0.00875337	0.0199147
			ENSGALG00000011966	RANGAP1	1315.62		0.761062	0.0580043	13.1208	2.50359e-39	4.39182e-37		-0.110465	0.0583451	-1.89331	0.0583168	0.842756		0.070125	0.0581554	1.20582	0.227887	0.315419
			ENSGALG00000056986	-	14.0332		-0.715989	0.162671	-4.40147	1.07522e-05	5.16197e-05		0.308629	0.163044	1.89292	0.0583688	0.842756		-0.558678	0.163994	-3.4067	0.000657538	0.00209369
			ENSGALG00000006325	NTN4L	3.2115		-1.36728	0.307704	-4.44349	8.85113e-06	4.32722e-05		0.573143	0.302945	1.89191	0.0585033	0.842756		1.50663	0.316423	4.76145	1.92207e-06	1.17572e-05
			ENSGALG00000041459	-	920.889		0.665102	0.09645	6.89582	5.35538e-12	9.34528e-11		-0.18358	0.0970467	-1.89167	0.0585353	0.842756		0.782448	0.096688	8.09251	5.84492e-16	2.39032e-14
			ENSGALG00000067345	-	2.88724		-2.96111	0.369294	-8.01829	1.07224e-15	3.0095e-14		0.630125	0.333588	1.88893	0.0589008	0.843163		1.43659	0.341162	4.21088	2.54374e-05	0.000117877
			ENSGALG00000007952	AMOT	211.746		-0.065912	0.046383	-1.42104	0.155305	0.230546		0.087983	0.0466097	1.88765	0.0590726	0.843163		-0.225062	0.0466755	-4.82184	1.42238e-06	9.0129e-06
			ENSGALG00000010313	MAST2	241.854		-0.0936997	0.0775174	-1.20876	0.226756	0.314659		0.147125	0.0779539	1.88734	0.0591153	0.843163		-0.661015	0.0778162	-8.49457	1.98671e-17	1.10362e-15
			ENSGALG00000030063	PCASP1	63.0375		-0.030221	0.0929399	-0.325167	0.745055	0.80678		-0.175979	0.0932459	-1.88726	0.0591253	0.843163		1.0576	0.0940628	11.2435	2.49286e-29	9.49567e-27
			ENSGALG00000009601	NELL2	11.7339		-1.88309	0.237374	-7.93302	2.13873e-15	5.74869e-14		0.445364	0.23605	1.88674	0.0591956	0.843163		0.453721	0.237418	1.91107	0.0559962	0.0975107
			ENSGALG00000011469	IGFBP2	54.403		-1.14401	0.199194	-5.74321	9.28962e-09	8.98109e-08		0.377818	0.200362	1.88568	0.0593378	0.843396		0.787097	0.199683	3.94173	8.08951e-05	0.000331538
			ENSGALG00000035533	ADIPOR2	1567.04		0.122207	0.0515052	2.37271	0.0176579	0.0364194		-0.097655	0.051811	-1.88483	0.0594524	0.844011		-0.210681	0.051653	-4.07877	4.52755e-05	0.00019713
			ENSGALG00000030781	CA2	1439.18		0.328278	0.113713	2.88691	0.0038904	0.00981932		0.215586	0.114405	1.88442	0.0595087	0.844011		-1.10892	0.113998	-9.72757	2.30019e-22	2.83945e-20
			ENSGALG00000006231	SERGEF	25.9145		0.391564	0.107929	3.62799	0.000285638	0.000979297		0.203792	0.108218	1.88316	0.0596793	0.844672		-0.154796	0.108748	-1.42344	0.154609	0.229537
			ENSGALG00000064994	-	312.821		-0.489339	0.0794503	-6.15906	7.31774e-10	8.66431e-09		0.150551	0.0799471	1.88314	0.059682	0.844672		-0.453489	0.0797013	-5.68985	1.27151e-08	1.30902e-07
			ENSGALG00000054198	-	14.5269		-0.598629	0.14407	-4.15511	3.25125e-05	0.00013978		-0.271528	0.144303	-1.88166	0.0598826	0.845225		-0.58471	0.145422	-4.02077	5.8008e-05	0.000246137
			ENSGALG00000037727	OSGEPL1	63.6991		-0.492376	0.100237	-4.91211	9.01017e-07	5.62113e-06		0.188819	0.100707	1.87493	0.0608021	0.849687		-0.173788	0.100993	-1.72079	0.0852887	0.139108
			ENSGALG00000065938	-	65.9443		-0.471605	0.105599	-4.46601	7.96922e-06	3.93356e-05		0.199037	0.106179	1.87454	0.0608561	0.849687		-0.321141	0.106223	-3.02327	0.00250057	0.00670911
			ENSGALG00000057911	-	13.3315		1.24849	0.267572	4.66602	3.07095e-06	1.66973e-05		-0.502157	0.267946	-1.8741	0.0609169	0.849687		-0.168426	0.268102	-0.628216	0.529863	0.619301
			ENSGALG00000008861	BSPRY	987.53		0.190521	0.0591198	3.22263	0.00127018	0.00367144		-0.111458	0.0594874	-1.87364	0.0609806	0.849687		-0.253425	0.059271	-4.2757	1.90537e-05	9.09502e-05
			ENSGALG00000038311	COL18A1	187.747		-1.45833	0.238715	-6.10907	1.00213e-09	1.15875e-08		0.449808	0.240187	1.87275	0.0611036	0.849687		0.0794372	0.239309	0.331944	0.739932	0.801688
			ENSGALG00000002294	SEMA6A	6.62104		-1.29418	0.199521	-6.48643	8.78953e-11	1.22575e-09		0.36749	0.196233	1.87273	0.0611063	0.849687		-0.462906	0.198429	-2.33286	0.0196557	0.0398378
			ENSGALG00000001547	CAPZA1	312.252		0.079441	0.0635091	1.25086	0.210985	0.296692		-0.119521	0.0638274	-1.87256	0.0611293	0.849687		0.366565	0.0637566	5.74945	8.95356e-09	9.61102e-08
			ENSGALG00000055494	-	12.035		0.472199	0.141466	3.33789	0.000844166	0.00255724		0.265016	0.141674	1.8706	0.0614008	0.849687		0.114318	0.143611	0.796022	0.42602	0.521812
			ENSGALG00000016320	FBXO9	159.793		-0.185931	0.0528062	-3.52101	0.000429912	0.00140343		0.0992136	0.0530534	1.87007	0.0614741	0.849687		-0.23226	0.0531863	-4.36691	1.26019e-05	6.27134e-05
			ENSGALG00000012246	R3HDM1	176.799		-0.0889225	0.0697038	-1.27572	0.202055	0.28633		0.131002	0.0700562	1.86996	0.0614889	0.849687		-0.320506	0.0699946	-4.57901	4.67176e-06	2.60149e-05
			ENSGALG00000067832	-	81.403		-0.037929	0.116447	-0.325718	0.744637	0.806459		0.219218	0.117251	1.86965	0.0615318	0.849687		-0.624172	0.116827	-5.34269	9.15797e-08	7.70796e-07
			ENSGALG00000047993	-	67.5912		-0.0828261	0.102004	-0.811987	0.416799	0.514838		0.192152	0.102786	1.86944	0.0615616	0.849687		-0.356671	0.10233	-3.48551	0.000491199	0.00162417
			ENSGALG00000031129	HMCN1	91.9393		-0.0248336	0.106843	-0.232432	0.816203	0.864718		0.200577	0.107357	1.86831	0.0617193	0.849687		-0.647656	0.107311	-6.03534	1.58627e-09	2.00646e-08
			ENSGALG00000049241	HR	16.7136		0.411916	0.173678	2.37172	0.0177053	0.0365116		-0.326294	0.174746	-1.86725	0.061867	0.849687		0.76325	0.17426	4.37994	1.18713e-05	5.94994e-05
			ENSGALG00000010046	FAM177A1	521.904		0.40467	0.0503927	8.03033	9.72073e-16	2.75738e-14		-0.0945487	0.0506368	-1.86719	0.0618748	0.849687		-0.0989809	0.0505646	-1.95752	0.0502869	0.0888569
			ENSGALG00000006809	POU2AF1	42.521		-0.501261	0.234515	-2.13744	0.0325623	0.062026		0.440248	0.235875	1.86645	0.0619785	0.849687		0.756248	0.235486	3.21144	0.00132071	0.00386812
			ENSGALG00000010356	RAD54L	22.961		-0.526809	0.129225	-4.07668	4.56842e-05	0.000189503		0.241475	0.129573	1.86362	0.0623748	0.849687		0.410729	0.130847	3.13899	0.00169531	0.0047926
			ENSGALG00000039169	MLH1	15.7763		-0.439831	0.139578	-3.15115	0.00162627	0.00454919		0.260547	0.139811	1.86356	0.0623836	0.849687		0.0419618	0.142101	0.295297	0.767767	0.824012
			ENSGALG00000013780	AIG1	312.862		0.54282	0.0771033	7.04016	1.9202e-12	3.57045e-11		0.144352	0.0774898	1.86285	0.0624833	0.849687		-0.417183	0.0773641	-5.39246	6.94996e-08	6.02451e-07
			ENSGALG00000058182	-	42.7503		-0.607052	0.132952	-4.56594	4.97271e-06	2.57461e-05		0.24906	0.133712	1.86266	0.06251	0.849687		0.722338	0.133282	5.41961	5.9728e-08	5.26301e-07
			ENSGALG00000027562	PURG	120.628		0.14786	0.0797368	1.85434	0.0636898	0.109591		-0.149185	0.0801285	-1.86182	0.062628	0.849687		0.323376	0.0801251	4.03589	5.43964e-05	0.000232963
			ENSGALG00000036380	SLC48A1	580.141		0.378601	0.0564982	6.70111	2.0684e-11	3.22148e-10		0.10583	0.0568486	1.86162	0.0626574	0.849687		-0.0406997	0.0566457	-0.718497	0.472451	0.566432
			ENSGALG00000002044	EEF2KMT	134.836		0.333381	0.0536163	6.21791	5.03826e-10	6.10637e-09		0.100054	0.0537832	1.86033	0.0628391	0.849687		0.107322	0.0541155	1.9832	0.0473452	0.0843633
			ENSGALG00000047398	-	409.802		-0.0443376	0.0830576	-0.533818	0.593467	0.676711		0.155393	0.083531	1.8603	0.062843	0.849687		-0.444465	0.083288	-5.33648	9.47679e-08	7.92626e-07
			ENSGALG00000029971	PGLYRP2	1031.96		-0.499402	0.0830874	-6.01056	1.84884e-09	2.03037e-08		0.155498	0.0836017	1.85998	0.062888	0.849687		-0.0350707	0.0832904	-0.421065	0.673708	0.744951
			ENSGALG00000003085	CDK1	153.443		-0.377114	0.1184	-3.1851	0.00144706	0.00410297		0.221244	0.119064	1.85819	0.0631423	0.850829		0.475258	0.118875	3.99795	6.38928e-05	0.000268289
			ENSGALG00000062551	-	6.15261		-0.177038	0.198632	-0.891286	0.372776	0.471031		0.372116	0.200274	1.85804	0.0631637	0.850829		0.64615	0.199553	3.23799	0.00120374	0.00356232
			ENSGALG00000040902	SACM1L	271.6		0.200884	0.0510111	3.93803	8.21522e-05	0.000320443		-0.095172	0.0512251	-1.85792	0.0631804	0.850829		0.0313409	0.0513083	0.610835	0.541309	0.629236
			ENSGALG00000002470	CYP27A1	118.133		0.0529838	0.108542	0.488139	0.625451	0.704577		0.202681	0.10927	1.85487	0.0636148	0.854351		0.429268	0.108843	3.94391	8.01634e-05	0.000328741
			ENSGALG00000002846	NEURL1B	352.175		-0.264678	0.0880319	-3.00662	0.00264172	0.00696448		0.164134	0.0885642	1.85328	0.0638423	0.854351		-0.049854	0.0883135	-0.564511	0.572406	0.656825
			ENSGALG00000057124	-	1541.76		-0.352939	0.111127	-3.17598	0.00149329	0.0042206		0.207083	0.11181	1.8521	0.0640118	0.854351		0.678673	0.111407	6.09186	1.11605e-09	1.47319e-08
			ENSGALG00000001619	ATG16L2	384.371		0.205563	0.0618243	3.32495	0.000884341	0.00266682		-0.115112	0.0621668	-1.85166	0.0640747	0.854351		-0.0114421	0.0620342	-0.184448	0.853662	0.89361
			ENSGALG00000016361	FAM110C	198.637		-0.300706	0.066369	-4.53083	5.87534e-06	2.9897e-05		0.123454	0.0666904	1.85116	0.0641468	0.854351		-0.282416	0.0667484	-4.23104	2.32609e-05	0.000108697
			ENSGALG00000040478	CAPN5	476.345		0.669316	0.079473	8.42193	3.70346e-17	1.23436e-15		-0.147761	0.079915	-1.84898	0.0644609	0.856822		-0.196286	0.0796944	-2.46298	0.0137786	0.0292884
			ENSGALG00000035584	COL3A1	707.607		-1.01222	0.229934	-4.40223	1.07146e-05	5.14577e-05		0.427424	0.231343	1.84757	0.0646641	0.858667		0.519634	0.230515	2.25423	0.0241819	0.0477627
			ENSGALG00000039863	DDX25	5.85527		-0.730645	0.235467	-3.10296	0.00191593	0.00524179		0.435291	0.235708	1.84674	0.0647854	0.859422		0.605688	0.237732	2.54778	0.0108412	0.0238783
			ENSGALG00000065757	-	111.498		-0.293224	0.0675942	-4.338	1.43782e-05	6.74491e-05		0.125074	0.0678688	1.84288	0.0653462	0.861725		0.153644	0.0681615	2.25412	0.0241889	0.0477686
			ENSGALG00000007636	PCK1	334.803		-0.516154	0.157981	-3.2672	0.00108617	0.00319384		-0.292862	0.158922	-1.8428	0.0653577	0.861725		0.720359	0.158439	4.5466	5.45191e-06	2.97645e-05
			ENSGALG00000054428	XXYLT1	828.981		-0.0682675	0.0435919	-1.56606	0.117335	0.182597		0.0807889	0.0438595	1.84199	0.0654763	0.861725		-0.139537	0.0437196	-3.19163	0.00141473	0.0041065
			ENSGALG00000058641	-	59.7761		-0.508129	0.103054	-4.9307	8.19375e-07	5.16253e-06		0.190792	0.103625	1.84117	0.0655965	0.861725		-0.603738	0.103811	-5.81573	6.037e-09	6.72392e-08
			ENSGALG00000011285	NUDT4	696.559		0.485259	0.0648307	7.48502	7.15376e-14	1.59755e-12		-0.119884	0.0651714	-1.83952	0.0658384	0.861725		0.0903931	0.0650324	1.38997	0.164538	0.241535
			ENSGALG00000008269	ZC3H8	56.2611		-0.314563	0.100141	-3.14121	0.00168249	0.00468776		0.185028	0.100593	1.83937	0.0658614	0.861725		0.102475	0.100742	1.0172	0.309057	0.404551
			ENSGALG00000005769	WEE1	35.4558		-0.944667	0.138162	-6.8374	8.0646e-12	1.3627e-10		0.255022	0.138661	1.83918	0.0658893	0.861725		0.407409	0.139099	2.92892	0.00340141	0.00876112
			ENSGALG00000008176	ASB3	17.2969		0.392235	0.118201	3.31838	0.000905413	0.00272053		0.217496	0.1183	1.83851	0.0659875	0.861725		-0.205518	0.121096	-1.69715	0.0896683	0.145072
			ENSGALG00000005614	SRRD	486.867		0.516123	0.0522523	9.87752	5.21082e-23	3.10137e-21		-0.0965559	0.0525664	-1.83684	0.0662338	0.861725		0.304025	0.0523914	5.80297	6.51513e-09	7.22627e-08
			ENSGALG00000065631	-	59.7286		0.357198	0.113164	3.15647	0.00159689	0.00447923		-0.208498	0.113542	-1.83631	0.0663125	0.861725		0.659505	0.114116	5.77924	7.50377e-09	8.20002e-08
			ENSGALG00000004538	TNN	51.2981		-0.190777	0.137386	-1.38862	0.164947	0.242135		0.253724	0.13818	1.83618	0.0663317	0.861725		-1.34576	0.13823	-9.73563	2.12498e-22	2.67266e-20
			ENSGALG00000017394	INSIG1	831.058		0.223644	0.116884	1.91338	0.0557	0.0979543		-0.215893	0.117593	-1.83594	0.066367	0.861725		-0.959134	0.117183	-8.18494	2.72429e-16	1.19869e-14
			ENSGALG00000062962	-	23.6229		0.924166	0.129162	7.1551	8.36139e-13	1.62974e-11		-0.236898	0.129036	-1.83591	0.0663713	0.861725		0.0721229	0.129579	0.556594	0.577805	0.661909
			ENSGALG00000028347	-	10756.4		0.436688	0.0675481	6.46484	1.01405e-10	1.3866e-09		-0.12477	0.0679634	-1.83583	0.0663822	0.861725		-0.347132	0.0677146	-5.1264	2.95337e-07	2.20091e-06
			ENSGALG00000012787	BMP6	46.1675		-0.745595	0.189461	-3.93535	8.30762e-05	0.000323473		0.349581	0.190525	1.83483	0.0665309	0.861725		0.415575	0.190223	2.18467	0.0289133	0.0555995
			ENSGALG00000032627	C9orf69	613.124		0.286515	0.0440055	6.51088	7.47117e-11	1.05851e-09		-0.0812187	0.0442709	-1.83458	0.0665673	0.861725		-0.143243	0.0441336	-3.24567	0.00117175	0.00347925
			ENSGALG00000039022	PDE1B	10.612		-1.63826	0.161991	-10.1133	4.82548e-24	3.10789e-22		0.286858	0.156363	1.83457	0.0665698	0.861725		0.865085	0.158358	5.46283	4.68612e-08	4.25002e-07
			ENSGALG00000022440	EVA1B	33.4802		-0.984811	0.187575	-5.25023	1.51911e-07	1.13844e-06		0.345675	0.188615	1.8327	0.0668469	0.861725		0.537052	0.187945	2.8575	0.00426998	0.0106926
			ENSGALG00000055515	-	4.83395		1.00081	0.256582	3.90053	9.59818e-05	0.000368876		-0.467859	0.255368	-1.83209	0.0669376	0.861725		0.422351	0.256734	1.64509	0.0999507	0.159072
			ENSGALG00000059201	-	5.90866		-0.950109	0.261737	-3.63001	0.000283406	0.000972804		0.479835	0.2625	1.82794	0.0675578	0.861725		0.278604	0.261419	1.06574	0.286543	0.380346
			ENSGALG00000025810	CCNB3	227.938		-0.868444	0.130567	-6.65132	2.90474e-11	4.42077e-10		0.239968	0.131367	1.82669	0.0677462	0.861725		0.510464	0.130904	3.89953	9.63806e-05	0.000387032
			ENSGALG00000034029	FBXO3	54.6797		-0.444656	0.0943224	-4.71422	2.42642e-06	1.3592e-05		0.172692	0.094636	1.8248	0.0680305	0.861725		-0.19715	0.0956146	-2.06192	0.0392155	0.0720139
			ENSGALG00000006355	SPTY2D1	125		0.453318	0.078756	5.75598	8.61382e-09	8.38244e-08		-0.14431	0.0790854	-1.82474	0.0680399	0.861725		0.306733	0.0790264	3.8814	0.000103856	0.00041221
			ENSGALG00000030007	-	46.7764		-1.15865	0.299663	-3.8665	0.00011041	0.000418297		0.549989	0.301455	1.82445	0.0680843	0.861725		1.82506	0.301805	6.04715	1.47431e-09	1.88507e-08
			ENSGALG00000002866	KANSL1L	55.1622		-0.239885	0.0792246	-3.02791	0.00246254	0.00653867		0.144919	0.0794468	1.82411	0.0681358	0.861725		-0.241487	0.0804001	-3.00357	0.0026683	0.00710482
			ENSGALG00000008975	FAM3C	209.253		0.166083	0.0656119	2.5313	0.0113642	0.0248129		-0.120183	0.0659278	-1.82295	0.0683104	0.861725		-0.310483	0.0658901	-4.71213	2.45135e-06	1.4603e-05
			ENSGALG00000034111	FOXF1	20.3561		-1.11142	0.239664	-4.6374	3.52825e-06	1.88456e-05		0.438982	0.240998	1.82151	0.0685287	0.861725		0.366803	0.24042	1.52568	0.12709	0.194756
			ENSGALG00000013033	CMBL	20.6979		0.081718	0.165217	0.49461	0.620876	0.700475		0.301785	0.165709	1.82118	0.06858	0.861725		0.506217	0.167992	3.01335	0.00258384	0.00690473
			ENSGALG00000038405	CASR	4.09884		-0.0434451	0.254757	-0.170535	0.864589	0.902357		0.466834	0.256394	1.82077	0.068642	0.861725		-1.17021	0.265403	-4.40919	1.03756e-05	5.28777e-05
			ENSGALG00000062845	-	3.47695		-1.25281	0.311841	-4.01744	5.88328e-05	0.000237901		0.564141	0.30984	1.82075	0.0686447	0.861725		0.44205	0.312183	1.416	0.156776	0.232212
			ENSGALG00000008590	EEF1B2	2708.71		-0.0984718	0.0504847	-1.95053	0.0511133	0.0911386		0.0924307	0.0507891	1.81989	0.0687753	0.861725		0.188945	0.0506235	3.73236	0.000189693	0.000699388
			ENSGALG00000039696	ENTPD2	167.002		-0.381799	0.108404	-3.522	0.000428301	0.00139919		0.198457	0.109066	1.81961	0.0688189	0.861725		0.438794	0.10871	4.03638	5.42815e-05	0.000232545
			ENSGALG00000043610	LOC100857892	1442.15		-2.04732	0.272824	-7.50416	6.18251e-14	1.39467e-12		0.499274	0.274501	1.81884	0.0689357	0.861725		1.72668	0.2735	6.31325	2.73235e-10	4.0884e-09
			ENSGALG00000011551	JCHAIN	4156.05		-0.808761	0.189026	-4.27856	1.88104e-05	8.55322e-05		0.345873	0.190188	1.81859	0.0689746	0.861725		0.122134	0.189494	0.644529	0.519232	0.609528
			ENSGALG00000010899	G6PC2	4.21448		-0.791694	0.227545	-3.47929	0.000502753	0.00161317		0.411492	0.226329	1.81811	0.0690472	0.861725		-0.176846	0.230055	-0.768712	0.442064	0.537787
			ENSGALG00000015641	CCNH	146.239		-0.192548	0.0516972	-3.72452	0.000195685	0.000696999		0.0943156	0.051893	1.8175	0.0691401	0.861725		0.136412	0.0522431	2.6111	0.0090252	0.0204459
			ENSGALG00000042321	LYN	459.484		0.311899	0.0665523	4.68652	2.77888e-06	1.52776e-05		-0.121495	0.0668973	-1.81614	0.0693483	0.861725		0.212408	0.0667678	3.18129	0.0014662	0.00423286
			ENSGALG00000064120	-	6.99711		-1.20642	0.240319	-5.02006	5.16551e-07	3.43989e-06		0.433936	0.239122	1.81471	0.0695687	0.861725		0.0893858	0.244697	0.365292	0.714893	0.779579
			ENSGALG00000036876	TMEM230	321.935		-0.155173	0.0548276	-2.83019	0.00465203	0.0114854		0.0999411	0.0551207	1.81313	0.0698115	0.861725		-0.174252	0.0550953	-3.16274	0.00156291	0.00447331
			ENSGALG00000027147	SUB1L1	95.9887		-3.08869	0.182197	-16.9525	1.84584e-64	8.48576e-62		0.331847	0.183029	1.81309	0.0698185	0.861725		0.157322	0.182644	0.861357	0.389041	0.485328
			ENSGALG00000003092	ERLIN2	481.077		-0.00491234	0.0429539	-0.114363	0.90895	0.936068		-0.078181	0.0431593	-1.81145	0.0700711	0.861725		-0.126392	0.0431818	-2.92698	0.00342267	0.00880568
			ENSGALG00000010809	BZW2	501.642		0.15067	0.0480913	3.133	0.00173029	0.00480489		0.0875442	0.0483288	1.81143	0.0700741	0.861725		-0.0460922	0.0482697	-0.95489	0.339633	0.436475
			ENSGALG00000059517	-	3969.8		0.27089	0.0815303	3.32257	0.000891915	0.00268724		-0.148483	0.0820268	-1.81018	0.0702679	0.861725		-0.194446	0.0817359	-2.37895	0.0173619	0.0357868
			ENSGALG00000007683	-	414.814		-0.105017	0.0445613	-2.35668	0.0184389	0.0378138		0.0810779	0.0447975	1.80988	0.0703147	0.861725		0.201283	0.0447697	4.49597	6.92539e-06	3.69317e-05
			ENSGALG00000060009	-	22.2651		-0.379541	0.136061	-2.7895	0.00527895	0.0128125		0.247541	0.136847	1.80889	0.0704686	0.861725		0.611106	0.136465	4.4781	7.53098e-06	3.99058e-05
			ENSGALG00000012879	VPS4B	345.432		0.271661	0.0609759	4.45522	8.38061e-06	4.11378e-05		-0.110754	0.0612562	-1.80805	0.0705993	0.861725		-0.0377168	0.0612227	-0.616059	0.537855	0.626152
			ENSGALG00000064134	-	252.717		-0.0331685	0.0624239	-0.531343	0.595181	0.678201		0.113578	0.0628213	1.80795	0.0706149	0.861725		-0.324901	0.06262	-5.18846	2.12038e-07	1.62933e-06
			ENSGALG00000044235	MAB21L2	117.225		-1.02264	0.209607	-4.87884	1.06713e-06	6.54715e-06		0.381176	0.210891	1.80746	0.0706913	0.861725		0.586218	0.210138	2.78968	0.005276	0.0128263
			ENSGALG00000009445	INPP5F	45.7608		0.304102	0.0960522	3.16601	0.00154548	0.00434966		-0.174002	0.0963006	-1.80686	0.0707835	0.861725		0.211186	0.0968063	2.18153	0.0291446	0.0559878
			ENSGALG00000013073	UPP1	19.6136		-0.283351	0.143613	-1.97303	0.0484927	0.0871795		-0.259878	0.143885	-1.80615	0.0708952	0.861725		1.56229	0.147876	10.5649	4.33631e-26	9.79859e-24
			ENSGALG00000026940	TTYH1	107.017		-0.244208	0.0992643	-2.46018	0.0138869	0.0295609		0.180406	0.0998865	1.80611	0.0709018	0.861725		0.478591	0.0995402	4.80802	1.52434e-06	9.56801e-06
			ENSGALG00000009682	-	10.2045		-3.59839	0.646086	-5.56953	2.55425e-08	2.25518e-07		-1.17194	0.649267	-1.80503	0.0710706	0.861725		0.45538	0.646247	0.704653	0.481026	0.57372
			ENSGALG00000057617	-	4.32149		-1.45229	0.30193	-4.81003	1.50908e-06	8.87083e-06		0.540428	0.299413	1.80496	0.071081	0.861725		0.746365	0.303375	2.4602	0.0138858	0.0294833
			ENSGALG00000049290	-	1453.65		-0.380431	0.109021	-3.48953	0.00048387	0.00156122		0.197985	0.109696	1.80486	0.0710971	0.861725		-0.75847	0.109288	-6.94007	3.91907e-12	8.38668e-11
			ENSGALG00000011141	ITGB6	18.6906		0.300338	0.154702	1.9414	0.0522101	0.0928458		-0.280214	0.155296	-1.80439	0.0711702	0.861725		-0.788784	0.156173	-5.0507	4.40188e-07	3.13996e-06
			ENSGALG00000002108	EVPL	225.894		0.425606	0.0702172	6.06128	1.35045e-09	1.51296e-08		-0.127317	0.0705634	-1.80429	0.0711855	0.861725		0.138708	0.0704935	1.96767	0.0491062	0.0870474
			ENSGALG00000054273	RASSF8	3.78177		-1.0011	0.254072	-3.94021	8.14095e-05	0.000318005		0.455195	0.252293	1.80423	0.0711948	0.861725		0.111607	0.252612	0.441811	0.658626	0.732649
			ENSGALG00000035492	ELMO1	80.7515		-0.372825	0.0728864	-5.11516	3.13481e-07	2.19272e-06		0.131863	0.0731282	1.80318	0.0713595	0.861725		0.650158	0.0737322	8.81782	1.16705e-18	8.14611e-17
			ENSGALG00000017098	GTF3A	140.936		-0.147829	0.054526	-2.71117	0.00670469	0.0158235		0.0986086	0.0547223	1.80198	0.0715483	0.861725		0.336203	0.0551263	6.09877	1.06887e-09	1.41793e-08
			ENSGALG00000051311	-	1251.5		0.1193	0.122885	0.970824	0.331636	0.428552		0.22276	0.12365	1.80154	0.0716184	0.861725		-0.991318	0.123188	-8.04717	8.47274e-16	3.43339e-14
			ENSGALG00000030450	CLIP2	46.1663		-0.52158	0.119929	-4.34906	1.36721e-05	6.44086e-05		0.216887	0.120471	1.80033	0.0718088	0.861725		0.650934	0.121014	5.37901	7.4896e-08	6.42958e-07
			ENSGALG00000004798	MPRIP	653.862		-0.0687685	0.0513525	-1.33915	0.180523	0.260949		0.0929748	0.0516551	1.79992	0.0718739	0.861725		-0.207125	0.0515234	-4.02002	5.81931e-05	0.000246687
			ENSGALG00000007767	DIS3L2	1507.19		0.00877209	0.0857553	0.102292	0.918525	0.943216		0.155292	0.086287	1.79971	0.0719057	0.861725		-0.920351	0.085969	-10.7056	9.57849e-27	2.40944e-24
			ENSGALG00000029295	AZIN1	1446.72		-0.142907	0.0716936	-1.99331	0.0462278	0.0836921		0.129775	0.072128	1.79923	0.0719829	0.861725		-0.578449	0.0718867	-8.04668	8.50708e-16	3.43686e-14
			ENSGALG00000007040	ACAP2	315.116		0.467042	0.0749332	6.23278	4.58243e-10	5.59972e-09		-0.135543	0.0753376	-1.79914	0.0719973	0.861725		0.0449749	0.075128	0.598644	0.549411	0.636436
			ENSGALG00000035466	CACNB4	8.45753		-0.71241	0.177123	-4.02211	5.76783e-05	0.000234156		-0.318101	0.176839	-1.79881	0.0720481	0.861725		-0.431105	0.179554	-2.40098	0.0163513	0.0339558
			ENSGALG00000004143	YWHAB	1584.92		-0.0213554	0.0425994	-0.501309	0.616154	0.696463		0.0770495	0.0428463	1.79828	0.072133	0.861725		-0.184235	0.0427307	-4.31153	1.62128e-05	7.87144e-05
			ENSGALG00000009378	PDGFC	8.8699		-0.859473	0.264299	-3.25189	0.00114639	0.00334948		0.476913	0.265261	1.7979	0.0721931	0.861725		0.787418	0.266128	2.9588	0.00308842	0.00804667
			ENSGALG00000008631	AXL	770.197		-0.0375124	0.0758678	-0.494444	0.620992	0.700488		-0.137089	0.076326	-1.7961	0.0724786	0.861725		-0.366933	0.0760743	-4.82335	1.4117e-06	8.95374e-06
			ENSGALG00000041346	CXCL12	35.5839		-1.35024	0.221267	-6.10228	1.04563e-09	1.20279e-08		0.399403	0.222373	1.79609	0.0724795	0.861725		1.07059	0.222641	4.80861	1.51986e-06	9.54442e-06
			ENSGALG00000059465	-	6.89555		-0.115701	0.179535	-0.644446	0.519287	0.611584		-0.324165	0.180495	-1.79598	0.0724979	0.861725		0.577128	0.180284	3.20122	0.00136846	0.00398845
			ENSGALG00000040959	GRP	40.0253		-1.44871	0.236407	-6.12804	8.89681e-10	1.03773e-08		0.426909	0.237806	1.7952	0.0726222	0.861725		0.262918	0.236994	1.10939	0.267262	0.359659
			ENSGALG00000007435	RAB18	221.066		0.236114	0.058321	4.04852	5.15426e-05	0.000211501		-0.105132	0.0585805	-1.79466	0.0727084	0.861725		-0.196662	0.0585725	-3.35759	0.000786257	0.00245423
			ENSGALG00000030153	NUDT8	494.288		-0.488098	0.153999	-3.16949	0.00152706	0.00430508		0.278049	0.154955	1.79438	0.0727523	0.861725		-0.788446	0.154383	-5.10709	3.27154e-07	2.41324e-06
			ENSGALG00000009619	GPR176	6.56716		-1.2014	0.186327	-6.4478	1.13485e-10	1.54072e-09		0.327697	0.182654	1.79409	0.0727992	0.861725		0.298292	0.184405	1.6176	0.10575	0.166689
			ENSGALG00000064859	-	13.0492		0.625951	0.147451	4.24515	2.18445e-05	9.77283e-05		-0.263999	0.147189	-1.79361	0.0728756	0.861725		0.246061	0.149967	1.64077	0.100845	0.160208
			ENSGALG00000012809	ECI2	539.61		-0.000456347	0.0643088	-0.00709618	0.994338	0.996356		0.115967	0.064659	1.79351	0.0728913	0.861725		-0.221069	0.0645105	-3.42688	0.000610566	0.00196148
			ENSGALG00000043118	ATP10A	253.872		-0.475753	0.109432	-4.34749	1.37707e-05	6.47817e-05		0.197397	0.11008	1.79321	0.0729393	0.861725		-0.273605	0.109766	-2.49263	0.0126801	0.0272795
			ENSGALG00000042103	C11orf96	165.528		-1.40409	0.210431	-6.67247	2.51534e-11	3.85898e-10		0.379535	0.211717	1.79266	0.0730277	0.861725		0.439672	0.210937	2.08437	0.0371265	0.0687589
			ENSGALG00000011058	LEPR	303.921		0.0563314	0.0466096	1.20858	0.226824	0.314659		0.0839038	0.0468174	1.79215	0.0731089	0.861725		-0.446919	0.046885	-9.53225	1.53911e-21	1.70995e-19
			ENSGALG00000002883	SCAPER	90.9712		0.0489831	0.075891	0.64544	0.518642	0.610986		-0.136662	0.0762899	-1.79136	0.073236	0.861725		0.219897	0.0761763	2.88669	0.00389318	0.00986203
			ENSGALG00000038817	CKS2	8.12891		-0.628723	0.199239	-3.15562	0.00160155	0.00448852		0.357673	0.199681	1.79122	0.0732578	0.861725		0.0896373	0.20063	0.44678	0.655034	0.729506
			ENSGALG00000055261	-	234.475		-0.119002	0.109165	-1.09011	0.275665	0.368216		0.196756	0.109863	1.79092	0.0733058	0.861725		-0.554001	0.109453	-5.06153	4.15914e-07	2.97957e-06
			ENSGALG00000002945	TMEM266	192.679		0.760135	0.0966459	7.86515	3.68643e-15	9.54319e-14		-0.174037	0.0972051	-1.79041	0.0733877	0.861725		-0.0854803	0.0968882	-0.882256	0.377638	0.473941
			ENSGALG00000015226	LOC421106	12.7149		0.463088	0.122131	3.79172	0.000149607	0.000549467		0.219325	0.122536	1.78989	0.0734722	0.861725		0.15478	0.122588	1.2626	0.206731	0.290794
			ENSGALG00000066402	-	169.233		-0.502121	0.107811	-4.65744	3.20169e-06	1.73024e-05		-0.194137	0.108472	-1.78974	0.0734958	0.861725		-0.63017	0.10826	-5.82089	5.85356e-09	6.53051e-08
			ENSGALG00000019835	TRIM27.2	10.8495		0.43151	0.166666	2.58906	0.00962377	0.0215095		-0.298863	0.167042	-1.78915	0.0735899	0.861725		0.704869	0.169321	4.16292	3.14205e-05	0.000142628
			ENSGALG00000002315	PARL	432.47		-0.0240451	0.0541563	-0.443995	0.657046	0.73242		0.0973866	0.0544701	1.78789	0.0737938	0.861725		-0.173147	0.0543557	-3.18544	0.00144535	0.00418718
			ENSGALG00000064016	-	4.52277		-0.71591	0.262204	-2.73035	0.00632666	0.0150485		0.469276	0.262486	1.78781	0.073806	0.861725		-1.32537	0.267471	-4.95521	7.22539e-07	4.92227e-06
			ENSGALG00000030120	ITGB1BP3	6951.34		-0.497143	0.0646822	-7.68593	1.51894e-14	3.68863e-13		0.116342	0.06508	1.78768	0.073827	0.861725		0.126379	0.064845	1.94894	0.0513032	0.0904129
			ENSGALG00000008675	SLC25A5	4028.39		-0.00241571	0.0548264	-0.0440612	0.964856	0.976724		0.0985726	0.0551637	1.78691	0.0739521	0.861725		-0.191824	0.0549653	-3.48991	0.000483185	0.00160085
			ENSGALG00000031160	GRSF1	452.421		-0.143798	0.0477342	-3.01247	0.00259129	0.00683965		0.0857326	0.0480064	1.78586	0.0741221	0.861725		-0.0902306	0.0479321	-1.88247	0.0597728	0.103198
			ENSGALG00000044138	GPA33	1060.93		0.194915	0.0674787	2.88853	0.00387041	0.00977279		-0.121085	0.067869	-1.78409	0.0744084	0.861725		-0.233006	0.0676794	-3.4428	0.000575734	0.00186575
			ENSGALG00000007652	SUCLG2	346.89		0.813892	0.0688658	11.8185	3.13108e-32	3.69412e-30		-0.123303	0.0691318	-1.78359	0.07449	0.861725		0.29492	0.069082	4.26914	1.96232e-05	9.33011e-05
			ENSGALG00000012426	DDHD1	113.258		-0.579297	0.103373	-5.60396	2.09505e-08	1.88342e-07		0.185414	0.103978	1.7832	0.074553	0.861725		-0.494422	0.10378	-4.76414	1.89664e-06	1.16365e-05
			ENSGALG00000016664	NEIL2	5.4857		2.62033	0.281768	9.2996	1.40969e-20	6.76043e-19		-0.473133	0.265542	-1.78177	0.0747876	0.861725		0.0705592	0.265049	0.266212	0.790076	0.84199
			ENSGALG00000016285	GK2	719.945		0.417454	0.0819559	5.09364	3.51245e-07	2.42884e-06		-0.146839	0.0824212	-1.78157	0.0748197	0.861725		0.210241	0.082171	2.55858	0.0105099	0.0232754
			ENSGALG00000002763	FRZB	6.59722		-1.46265	0.208076	-7.02936	2.07476e-12	3.8243e-11		0.363099	0.203898	1.78079	0.0749469	0.861725		0.322723	0.205642	1.56934	0.116569	0.180898
			ENSGALG00000068111	-	47.8385		-3.48416	0.159577	-21.8337	1.10948e-105	1.64351e-102		0.277698	0.155952	1.78066	0.0749676	0.861725		-0.0629452	0.155764	-0.404105	0.686136	0.755185
			ENSGALG00000031821	C12orf49	385.319		0.204852	0.0676683	3.0273	0.00246747	0.00654914		-0.121108	0.0680454	-1.77981	0.0751077	0.861725		-0.0735856	0.0678986	-1.08376	0.278473	0.371738
			ENSGALG00000015880	HMGN2P46	246.481		-0.29622	0.0669522	-4.42435	9.67319e-06	4.6981e-05		0.119766	0.0673369	1.7786	0.0753048	0.861725		-0.288324	0.0672107	-4.28984	1.78798e-05	8.58694e-05
			ENSGALG00000040141	H2AFY	419.849		0.012397	0.0521779	0.23759	0.812199	0.861435		0.0932291	0.052452	1.77742	0.0754998	0.861725		-0.154725	0.0524179	-2.95176	0.00315964	0.00821457
			ENSGALG00000033884	EEF2	18777.3		-0.113892	0.0500653	-2.27487	0.0229139	0.0456702		0.0894532	0.0503729	1.77582	0.0757628	0.861725		-0.184524	0.05019	-3.6765	0.000236453	0.000850847
			ENSGALG00000018534	AQP7	570.577		1.62086	0.108378	14.9556	1.43286e-50	4.06443e-48		-0.193449	0.108951	-1.77556	0.0758061	0.861725		0.304933	0.108634	2.80698	0.00500081	0.0122444
			ENSGALG00000047316	GPR35L	22.743		-0.559658	0.134001	-4.17651	2.96013e-05	0.0001285		0.238259	0.134235	1.77494	0.0759076	0.861725		0.967022	0.136776	7.07009	1.5483e-12	3.58366e-11
			ENSGALG00000005016	ZNF608	10.3721		-0.00919492	0.134811	-0.0682059	0.945622	0.96281		0.240065	0.135336	1.77385	0.0760884	0.861725		-0.777738	0.139473	-5.57625	2.45762e-08	2.36059e-07
			ENSGALG00000041826	S100A6	13414.6		0.344097	0.115568	2.97743	0.00290671	0.00756733		-0.206175	0.116279	-1.77311	0.0762103	0.861725		0.383215	0.115852	3.3078	0.000940309	0.00286383
			ENSGALG00000027247	EOMES	100.928		-0.770429	0.0960047	-8.02491	1.01598e-15	2.86363e-14		0.171017	0.0964565	1.773	0.076229	0.861725		1.02857	0.0966734	10.6397	1.94837e-26	4.8103e-24
			ENSGALG00000011328	GLB1L	260.815		0.0377932	0.0910895	0.414902	0.678214	0.751367		0.162545	0.0916865	1.77284	0.0762556	0.861725		-0.677862	0.0913299	-7.42213	1.15251e-13	3.31862e-12
			ENSGALG00000025929	HOXA5	6.3214		-1.14975	0.23163	-4.96375	6.91435e-07	4.44037e-06		0.408644	0.230535	1.77259	0.0762971	0.861725		0.723658	0.231759	3.12246	0.00179348	0.0050243
			ENSGALG00000032628	SRCIN1	41.808		-2.35648	0.149041	-15.811	2.61303e-56	9.16761e-54		0.262798	0.148307	1.77199	0.0763961	0.861725		-0.764751	0.148169	-5.16136	2.45162e-07	1.85506e-06
			ENSGALG00000034591	TMEM14C	390.288		0.210627	0.0647346	3.2537	0.00113914	0.00332975		0.11537	0.0651083	1.77197	0.0763997	0.861725		-0.302373	0.0649582	-4.65489	3.24157e-06	1.87328e-05
			ENSGALG00000010681	CPT2	269.629		-0.112323	0.0460387	-2.43974	0.0146976	0.0309997		0.0819003	0.0462271	1.7717	0.0764451	0.861725		-0.358764	0.0463772	-7.73579	1.02764e-14	3.45973e-13
			ENSGALG00000009476	CDK6	24.6744		-0.446247	0.116405	-3.83358	0.000126291	0.00047044		0.206678	0.116672	1.77144	0.0764874	0.861725		0.3457	0.118076	2.92779	0.00341381	0.00878966
			ENSGALG00000008249	DNAJC2	90.8395		0.0668334	0.0791661	0.844217	0.398548	0.497132		-0.140794	0.0794873	-1.77127	0.0765151	0.861725		0.369264	0.0796865	4.63396	3.58745e-06	2.04743e-05
			ENSGALG00000061485	-	81.4254		0.00640101	0.0833663	0.0767818	0.938797	0.958043		0.148286	0.083758	1.77041	0.0766582	0.861725		-0.410403	0.0839797	-4.88693	1.02421e-06	6.73312e-06
			ENSGALG00000016050	TTC3	75.1652		0.296671	0.0821766	3.61016	0.000306004	0.00103954		-0.145798	0.0823527	-1.77041	0.0766585	0.861725		0.53527	0.0831162	6.44001	1.19463e-10	1.92585e-09
			ENSGALG00000010861	OMA1	102.699		0.272453	0.0627401	4.34256	1.40832e-05	6.61117e-05		0.111394	0.0629272	1.77021	0.076692	0.861725		-0.340535	0.0633004	-5.37966	7.46266e-08	6.41058e-07
			ENSGALG00000038089	EGFR	245.779		0.269801	0.0814323	3.31319	0.000922375	0.00276474		-0.144894	0.081872	-1.76976	0.0767672	0.861725		-0.160206	0.0816694	-1.96164	0.0498047	0.0880982
			ENSGALG00000065016	-	3.60816		1.95963	0.276113	7.09723	1.27284e-12	2.43464e-11		-0.464524	0.262486	-1.76971	0.0767752	0.861725		0.360345	0.263022	1.37002	0.170682	0.248882
			ENSGALG00000028898	CPTP	252.025		0.0609298	0.0567874	1.07295	0.283296	0.376223		0.101028	0.0570897	1.76964	0.0767877	0.861725		-0.46754	0.0570559	-8.19442	2.51814e-16	1.11165e-14
			ENSGALG00000040426	CREG1	212.978		-0.835594	0.0974986	-8.57031	1.03204e-17	3.64965e-16		-0.173516	0.0980886	-1.76897	0.0768989	0.861725		-0.160771	0.0978166	-1.6436	0.100259	0.159448
			ENSGALG00000001206	-	308.678		-0.837841	0.150213	-5.57767	2.43762e-08	2.16368e-07		-0.267174	0.151138	-1.76775	0.0771032	0.861725		0.529999	0.150668	3.51766	0.000435378	0.00146134
			ENSGALG00000023411	CD180	4.20419		-1.01994	0.25175	-4.05142	5.09085e-05	0.00020935		0.441083	0.24958	1.7673	0.077178	0.861725		1.10279	0.256602	4.29764	1.72623e-05	8.33239e-05
			ENSGALG00000016293	BMP5	1.95933		-1.33004	0.359664	-3.69802	0.000217286	0.000765757		0.624113	0.353258	1.76673	0.077273	0.861725		0.141102	0.360989	0.390877	0.695888	0.763524
			ENSGALG00000002363	HSPA9	1630.46		-0.179039	0.0400486	-4.47055	7.80187e-06	3.85667e-05		0.0711608	0.0402833	1.76651	0.0773108	0.861725		-0.142142	0.0401749	-3.53807	0.000403058	0.00136385
			ENSGALG00000004366	BAP1	1438		0.0245598	0.0378831	0.648306	0.516787	0.609124		-0.06733	0.038115	-1.7665	0.0773123	0.861725		-0.13073	0.0379889	-3.44127	0.000578985	0.00187416
			ENSGALG00000016345	APOO	322.411		-0.0472907	0.0748977	-0.631403	0.527777	0.618795		0.13304	0.0753242	1.76623	0.0773568	0.861725		-0.378427	0.0751702	-5.03427	4.79661e-07	3.3979e-06
			ENSGALG00000050884	-	1005.31		0.576846	0.061683	9.35178	8.61864e-21	4.19357e-19		-0.109602	0.0620613	-1.76603	0.077391	0.861725		-0.0217907	0.0618351	-0.352401	0.724538	0.788341
			ENSGALG00000007537	INCENP	46.5616		-0.483817	0.121073	-3.99608	6.44003e-05	0.000258449		0.214768	0.121635	1.76567	0.077451	0.861725		0.335412	0.121709	2.75585	0.00585402	0.0140269
			ENSGALG00000010401	EIF2A	203.83		0.0439658	0.0604088	0.727803	0.466734	0.562664		-0.107116	0.0606758	-1.76538	0.0774999	0.861725		0.341058	0.0608085	5.60873	2.03816e-08	1.99947e-07
			ENSGALG00000040759	CPXM1	13.0321		-1.15743	0.251009	-4.61114	4.00474e-06	2.10866e-05		0.444821	0.2521	1.76446	0.0776548	0.862026		0.193494	0.250952	0.771039	0.440684	0.536597
			ENSGALG00000031120	HNRNPH1	2139.29		-0.167315	0.048498	-3.44993	0.000560737	0.00177445		0.0860538	0.0487883	1.76382	0.0777619	0.862497		-0.0498425	0.0486327	-1.02488	0.305422	0.400855
			ENSGALG00000010255	NASP	121.68		-0.246443	0.0784828	-3.14009	0.00168898	0.0047029		0.138947	0.07888	1.7615	0.0781539	0.864485		0.254017	0.0789011	3.21944	0.00128442	0.00377345
			ENSGALG00000029632	CHST13	89.9401		-0.0528171	0.0677899	-0.77913	0.435903	0.533602		-0.11994	0.0680927	-1.76142	0.0781667	0.864485		0.519928	0.0683083	7.61148	2.70971e-14	8.46067e-13
			ENSGALG00000045122	AKR1B1	199.962		-0.342717	0.0865349	-3.96045	7.48079e-05	0.000294548		0.153255	0.0870117	1.76131	0.0781861	0.864485		0.517512	0.0869065	5.95482	2.60365e-09	3.14704e-08
			ENSGALG00000006646	ABCC1	21.6329		-0.286539	0.106677	-2.68604	0.00723039	0.0168937		0.188075	0.106802	1.76097	0.078243	0.864485		0.446363	0.109263	4.0852	4.40397e-05	0.000192441
			ENSGALG00000028084	FAAH2	6070.17		-0.128711	0.09282	-1.38668	0.165541	0.242846		-0.164324	0.0933906	-1.75953	0.0784867	0.865196		0.539628	0.0930475	5.79949	6.65183e-09	7.35952e-08
			ENSGALG00000009752	C1GALT1	50.9559		0.182064	0.107439	1.69457	0.0901563	0.146814		-0.189479	0.107771	-1.75817	0.0787194	0.865914		0.44227	0.108499	4.07625	4.57678e-05	0.000199014
			ENSGALG00000013969	ALDH8A1	88.8174		-0.0949865	0.131569	-0.721955	0.470322	0.565923		0.232588	0.132325	1.7577	0.078799	0.866074		-0.703705	0.132046	-5.32922	9.86342e-08	8.20331e-07
			ENSGALG00000064891	-	33.0507		0.616731	0.112098	5.50169	3.76169e-08	3.21893e-07		-0.197133	0.112189	-1.75715	0.0788914	0.866376		0.602631	0.112956	5.33511	9.54876e-08	7.97145e-07
			ENSGALG00000035030	KIF20A	21.4324		-0.95369	0.163567	-5.83058	5.52335e-09	5.61688e-08		0.287981	0.164069	1.75524	0.079219	0.867612		0.18224	0.164512	1.10776	0.267965	0.360386
			ENSGALG00000018557	SOD3	62.1576		-1.35194	0.179856	-7.51677	5.6147e-14	1.27522e-12		0.317247	0.180796	1.75473	0.0793058	0.867612		1.51831	0.180688	8.40291	4.35541e-17	2.20785e-15
			ENSGALG00000029829	RNLS	6.2396		-0.816994	0.205711	-3.97156	7.14032e-05	0.000283261		0.359837	0.205071	1.7547	0.0793108	0.867612		0.709474	0.207198	3.42413	0.000616769	0.00197948
			ENSGALG00000005203	OLFM3	9.01415		-1.1114	0.241622	-4.59973	4.2303e-06	2.21518e-05		0.423879	0.241904	1.75226	0.0797295	0.867612		0.605294	0.243814	2.4826	0.0130426	0.0279198
			ENSGALG00000067391	-	2517.48		0.383282	0.0788093	4.86341	1.15379e-06	6.99017e-06		-0.138925	0.0792947	-1.75201	0.0797722	0.867612		0.0472856	0.0790036	0.598524	0.54949	0.636473
			ENSGALG00000007786	DOK5	3.79879		-1.17184	0.25808	-4.54059	5.60958e-06	2.8665e-05		-0.444276	0.253613	-1.75179	0.0798103	0.867612		1.07202	0.261231	4.10373	4.06535e-05	0.000179885
			ENSGALG00000052014	PCK2	3215.8		-0.598447	0.110912	-5.39571	6.82536e-08	5.52158e-07		0.195469	0.111595	1.75159	0.0798445	0.867612		-0.695051	0.111184	-6.25136	4.06893e-10	5.86453e-09
			ENSGALG00000068360	-	84.693		-0.703445	0.108627	-6.47579	9.43201e-11	1.30039e-09		0.191312	0.109245	1.75122	0.0799078	0.867612		0.337035	0.108964	3.0931	0.00198078	0.00548447
			ENSGALG00000007152	FAM3D	294.772		0.397422	0.0952393	4.17287	3.00781e-05	0.000130153		-0.167707	0.0958144	-1.75033	0.0800615	0.867612		0.459222	0.0954919	4.80902	1.51675e-06	9.52939e-06
			ENSGALG00000062894	-	4.74002		-1.10051	0.253019	-4.34952	1.36437e-05	6.43191e-05		0.441588	0.252308	1.7502	0.0800843	0.867612		-0.413908	0.250791	-1.65041	0.0988583	0.157521
			ENSGALG00000014513	CDCA3	83.7083		-0.986799	0.136601	-7.22396	5.04938e-13	1.02619e-11		0.240435	0.137406	1.74982	0.0801494	0.867612		0.413679	0.137006	3.01943	0.00253248	0.00678245
			ENSGALG00000067325	-	3.18941		-1.31612	0.285278	-4.61345	3.96036e-06	2.0919e-05		-0.488653	0.279499	-1.74832	0.0804093	0.867612		0.759738	0.284967	2.66606	0.00767463	0.0177574
			ENSGALG00000043591	PLA2G4F	36.4924		-0.564336	0.100602	-5.60958	2.02817e-08	1.83195e-07		0.176036	0.100738	1.74746	0.0805574	0.867612		0.115828	0.102228	1.13304	0.257197	0.348541
			ENSGALG00000062807	-	152.224		0.0510439	0.118822	0.429582	0.6675	0.741222		-0.208863	0.119554	-1.74702	0.0806334	0.867612		0.50429	0.119123	4.23337	2.30219e-05	0.000107619
			ENSGALG00000040360	DUSP1	1276.46		-0.215621	0.0913902	-2.35935	0.0183071	0.0375897		0.160542	0.0919531	1.74591	0.0808258	0.867612		-0.550639	0.0916252	-6.00968	1.85887e-09	2.32263e-08
			ENSGALG00000051412	LOC107049501	48.2494		-0.738978	0.133276	-5.54472	2.94421e-08	2.56718e-07		0.23393	0.133996	1.7458	0.0808458	0.867612		0.740839	0.133626	5.54412	2.95442e-08	2.7856e-07
			ENSGALG00000051989	-	61.0034		-0.0618408	0.114366	-0.540726	0.588696	0.672709		-0.200572	0.114943	-1.74496	0.0809913	0.867612		0.439472	0.115145	3.81669	0.000135253	0.000521306
			ENSGALG00000057542	-	15793.4		0.147421	0.130717	1.12779	0.259408	0.350008		0.229362	0.131521	1.74391	0.0811745	0.867612		-1.0438	0.131038	-7.96563	1.64378e-15	6.42665e-14
			ENSGALG00000068348	-	8.26975		-0.731274	0.183312	-3.98923	6.62877e-05	0.00026523		-0.320096	0.183587	-1.74357	0.0812348	0.867612		0.0821264	0.182446	0.450141	0.652609	0.727048
			ENSGALG00000011104	GCG	31.9973		0.131114	0.165383	0.792789	0.427901	0.525785		-0.289532	0.166076	-1.74337	0.0812682	0.867612		0.526484	0.166313	3.16563	0.00154749	0.00443681
			ENSGALG00000008866	WDPCP	19.3326		-0.985369	0.279351	-3.52735	0.000419746	0.00137461		0.49012	0.281163	1.74318	0.0813015	0.867612		-1.91587	0.280906	-6.82034	9.0825e-12	1.81269e-10
			ENSGALG00000002412	GBA2	16396.6		0.184358	0.0559524	3.29491	0.000984541	0.00292662		-0.098132	0.0562967	-1.74312	0.0813122	0.867612		-0.0972373	0.0560901	-1.73359	0.0829903	0.135992
			ENSGALG00000050637	C5AR1	28.3584		0.0254414	0.114816	0.221584	0.824638	0.870956		0.201263	0.115557	1.74168	0.0815641	0.867612		-0.471977	0.11562	-4.08214	4.46224e-05	0.000194795
			ENSGALG00000068388	-	24.1003		0.465429	0.107075	4.34675	1.38168e-05	6.49756e-05		-0.186662	0.10718	-1.74157	0.0815837	0.867612		0.572548	0.10815	5.29403	1.19653e-07	9.81668e-07
			ENSGALG00000040541	SLC5A6	4706.74		0.397827	0.0859119	4.63064	3.64529e-06	1.94318e-05		-0.150471	0.0864418	-1.74072	0.0817329	0.867612		0.176065	0.086123	2.04434	0.04092	0.0746812
			ENSGALG00000034297	TBX2	26.8903		-0.93906	0.238003	-3.94558	7.96082e-05	0.000311952		0.416576	0.239358	1.74038	0.0817915	0.867612		0.705713	0.238705	2.95643	0.00311226	0.00810561
			ENSGALG00000034434	IDH2	9377.46		-0.148265	0.0687013	-2.15811	0.0309195	0.0593634		0.120262	0.0691245	1.73979	0.0818959	0.867612		-0.401782	0.0688704	-5.83388	5.41539e-09	6.09134e-08
			ENSGALG00000037611	MYO3AL	311.894		0.00265273	0.0759918	0.034908	0.972153	0.981577		-0.132929	0.0764278	-1.73928	0.0819853	0.867612		-0.253175	0.0762739	-3.31929	0.000902477	0.00276594
			ENSGALG00000008419	SEC13	1215.6		0.0504441	0.0478007	1.0553	0.291288	0.385072		0.0835535	0.0480662	1.7383	0.0821577	0.867612		0.140497	0.047964	2.92923	0.00339807	0.00875423
			ENSGALG00000002766	MLKL	54.4241		-0.532144	0.105052	-5.06553	4.07255e-07	2.77725e-06		-0.183321	0.105581	-1.73631	0.0825088	0.867612		-0.118396	0.105675	-1.12038	0.262553	0.354646
			ENSGALG00000045729	HHIPL2	62.6268		-0.272678	0.0631919	-4.31508	1.59544e-05	7.39582e-05		0.109968	0.0633413	1.73612	0.0825417	0.867612		-0.36703	0.0642256	-5.7147	1.09895e-08	1.15182e-07
			ENSGALG00000019114	CLDN10	2455.67		0.997431	0.21223	4.69977	2.6046e-06	1.44806e-05		-0.370673	0.213515	-1.73606	0.0825541	0.867612		2.58436	0.212755	12.1471	5.94198e-34	3.60084e-31
			ENSGALG00000037975	CA3B	9.98413		0.115191	0.376947	0.305588	0.759918	0.818487		0.660469	0.380504	1.73577	0.0826037	0.867612		-3.78008	0.390246	-9.68642	3.444e-22	4.17413e-20
			ENSGALG00000050155	CLCA2	1692.87		-1.05892	0.200592	-5.279	1.29892e-07	9.87301e-07		-0.350276	0.201828	-1.73551	0.08265	0.867612		-0.477006	0.201091	-2.37209	0.0176878	0.0363574
			ENSGALG00000023396	ASPHD1	9.57496		-0.795543	0.212521	-3.74337	0.000181572	0.000653717		0.37028	0.213431	1.7349	0.082759	0.867612		0.295024	0.212355	1.38929	0.164743	0.24173
			ENSGALG00000002099	PFKFB4	995.35		0.240462	0.0657866	3.65518	0.000256997	0.000888328		-0.114787	0.0661667	-1.73481	0.0827744	0.867612		0.363078	0.0659743	5.50332	3.72695e-08	3.44575e-07
			ENSGALG00000010689	MAGOH	651.879		-0.171608	0.054126	-3.17053	0.00152162	0.0042934		0.094428	0.0544494	1.73423	0.0828765	0.867612		0.067182	0.0543053	1.23712	0.216044	0.30176
			ENSGALG00000016420	SH3KBP1	126.661		0.0322925	0.0743527	0.434314	0.66406	0.738448		-0.12949	0.0746857	-1.7338	0.0829529	0.867612		0.520839	0.0747982	6.96326	3.3249e-12	7.23124e-11
			ENSGALG00000032029	SRF	1117.21		0.280644	0.0667829	4.20234	2.64175e-05	0.000115969		-0.116484	0.0671918	-1.73361	0.0829882	0.867612		0.279842	0.0669526	4.17971	2.91885e-05	0.00013368
			ENSGALG00000026692	NRAS	332.85		0.0877408	0.0651703	1.34633	0.178196	0.258173		-0.113581	0.0655204	-1.73352	0.083004	0.867612		-0.188667	0.0654246	-2.88374	0.00392989	0.00994181
			ENSGALG00000063935	-	364.057		-0.400881	0.0588183	-6.81559	9.38788e-12	1.56059e-10		0.102558	0.0591695	1.7333	0.083043	0.867612		-0.535276	0.0590717	-9.06145	1.28725e-19	1.0254e-17
			ENSGALG00000009328	EIF3A	296.649		-0.181205	0.0648538	-2.79406	0.00520514	0.0126564		0.112947	0.0651942	1.73246	0.0831908	0.867612		-0.219756	0.0651099	-3.37515	0.00073776	0.00232211
			ENSGALG00000015177	GNAQ	31.2222		0.166448	0.0838159	1.98587	0.0470474	0.0849116		-0.145438	0.0839647	-1.73214	0.0832489	0.867612		-0.251163	0.0847607	-2.9632	0.00304458	0.0079589
			ENSGALG00000030902	SNAI2	40.7631		-0.972012	0.227651	-4.26974	1.95702e-05	8.85643e-05		0.396442	0.228946	1.7316	0.0833452	0.867612		0.630069	0.228674	2.75532	0.00586347	0.0140445
			ENSGALG00000010218	-	22.9984		0.866864	0.116872	7.41719	1.19628e-13	2.62749e-12		-0.201379	0.116312	-1.73137	0.0833851	0.867612		0.586593	0.11786	4.97703	6.45671e-07	4.43487e-06
			ENSGALG00000058175	-	19.1853		-0.126529	0.118758	-1.06543	0.28668	0.379922		-0.20646	0.119272	-1.731	0.0834514	0.867612		0.490722	0.119761	4.09752	4.17601e-05	0.000183926
			ENSGALG00000013372	IL7R	65.9274		-0.784631	0.109194	-7.18566	6.68825e-13	1.33485e-11		-0.189732	0.109623	-1.73076	0.083494	0.867612		0.551177	0.110398	4.99263	5.95625e-07	4.12727e-06
			ENSGALG00000064246	-	6.43847		-0.70523	0.22334	-3.15765	0.00159044	0.00446208		0.386371	0.223363	1.72979	0.083668	0.867612		0.758511	0.227982	3.32706	0.000877681	0.00269863
			ENSGALG00000029024	TCF21	102.791		-1.33192	0.204667	-6.50776	7.62783e-11	1.07841e-09		0.356007	0.205919	1.72887	0.0838332	0.867612		0.864374	0.205285	4.2106	2.54697e-05	0.000117986
			ENSGALG00000003717	MYO9B	84.4206		-0.082633	0.0885115	-0.933585	0.350518	0.44783		-0.153638	0.0888677	-1.72884	0.0838375	0.867612		0.480624	0.0891194	5.39304	6.92767e-08	6.013e-07
			ENSGALG00000000541	ZC3H11A	1050.14		0.220167	0.0523768	4.20351	2.62809e-05	0.000115522		-0.0910671	0.0526759	-1.72882	0.0838415	0.867612		0.0348571	0.0525279	0.663591	0.506952	0.598273
			ENSGALG00000011329	AFDN	202.463		-0.323576	0.117046	-2.76453	0.00570052	0.0137208		0.20354	0.117754	1.72851	0.0838972	0.867612		-0.722306	0.117371	-6.15406	7.55248e-10	1.02849e-08
			ENSGALG00000004729	SLC7A10	68.6492		2.44313	0.230881	10.5818	3.62108e-26	2.77449e-24		0.400876	0.23196	1.72821	0.0839499	0.867612		-1.98735	0.231341	-8.59059	8.65256e-18	5.17291e-16
			ENSGALG00000041630	NFIX	80.2786		-0.490154	0.0971873	-5.04339	4.57346e-07	3.08726e-06		0.168837	0.0977813	1.72668	0.0842244	0.868296		-0.0829135	0.0974635	-0.850714	0.394928	0.491201
			ENSGALG00000002087	NCBP1	86.8271		0.0837624	0.0778265	1.07627	0.281807	0.374648		-0.134805	0.0780886	-1.72631	0.0842915	0.868296		0.313371	0.0784962	3.99218	6.54693e-05	0.000274304
			ENSGALG00000064314	-	33.2572		-1.48929	0.260408	-5.71909	1.07097e-08	1.02133e-07		0.452161	0.261985	1.7259	0.084365	0.868296		0.0240098	0.261137	0.0919432	0.926743	0.949098
			ENSGALG00000016385	TSSC1	46.7598		0.250676	0.0735632	3.40763	0.000655302	0.00204267		-0.127145	0.0736879	-1.72545	0.0844457	0.868296		0.0254318	0.0745759	0.341019	0.733089	0.795762
			ENSGALG00000004693	ARPC1A	2014.64		0.0773546	0.056174	1.37705	0.168496	0.246326		0.0974689	0.0565121	1.72474	0.0845739	0.868296		-0.293282	0.056329	-5.2066	1.92337e-07	1.4978e-06
			ENSGALG00000028560	OC3	5.8379		-1.74623	0.243482	-7.17189	7.39694e-13	1.45922e-11		0.41039	0.238014	1.72422	0.0846673	0.868296		0.313204	0.239988	1.30508	0.191865	0.273548
			ENSGALG00000008735	BFSP1	5.47706		-0.540184	0.210124	-2.57079	0.0101468	0.0225		0.361632	0.209932	1.72262	0.0849576	0.868299		1.06444	0.217952	4.88384	1.04038e-06	6.8293e-06
			ENSGALG00000065839	-	4.56813		1.73084	0.26585	6.51062	7.48432e-11	1.05925e-09		0.447883	0.260031	1.72242	0.0849933	0.868299		0.0237035	0.258016	0.0918684	0.926803	0.949098
			ENSGALG00000017163	ACAT1	189.294		0.0699466	0.0762886	0.916869	0.359212	0.456966		0.131959	0.0766573	1.72142	0.0851745	0.869484		0.378163	0.0766965	4.93064	8.1961e-07	5.50204e-06
			ENSGALG00000028512	LCOR	645.58		0.136018	0.0543542	2.50244	0.0123341	0.0266902		0.0940049	0.0546745	1.71936	0.0855495	0.87037		-0.29527	0.0545209	-5.41573	6.10393e-08	5.36438e-07
			ENSGALG00000019201	HSPA13	38.4439		0.198414	0.0836033	2.37328	0.017631	0.0363695		-0.143949	0.0837254	-1.7193	0.0855602	0.87037		0.251969	0.0850654	2.96206	0.00305591	0.00797912
			ENSGALG00000012873	SERPINB5	35.5898		1.60519	0.150645	10.6554	1.64518e-26	1.32534e-24		-0.25744	0.149758	-1.71904	0.0856078	0.87037		1.40753	0.152218	9.24682	2.31271e-20	2.14118e-18
			ENSGALG00000025751	NMRK2	328.558		-0.890559	0.121301	-7.34176	2.1081e-13	4.49682e-12		0.209798	0.122045	1.71902	0.0856116	0.87037		0.568717	0.121625	4.676	2.92522e-06	1.70525e-05
			ENSGALG00000020679	PLEKHS1	198.152		0.634024	0.129279	4.9043	9.3761e-07	5.81406e-06		-0.22315	0.129858	-1.71842	0.0857202	0.87037		1.12359	0.129661	8.66558	4.49205e-18	2.78549e-16
			ENSGALG00000010129	PLK3	111.012		-0.372514	0.0747718	-4.98202	6.29253e-07	4.08432e-06		-0.129072	0.0751901	-1.71661	0.0860507	0.87174		0.34576	0.0750634	4.60624	4.10023e-06	2.31628e-05
			ENSGALG00000006326	MIF	2325.99		-0.427979	0.059121	-7.23904	4.51862e-13	9.26804e-12		0.102095	0.059485	1.71631	0.086105	0.87174		0.259723	0.0592701	4.38203	1.1758e-05	5.90204e-05
			ENSGALG00000005002	VDAC2	3389.99		0.206479	0.0429088	4.81204	1.49401e-06	8.79387e-06		0.0740275	0.0431645	1.71501	0.086344	0.87174		-0.156889	0.0430261	-3.64636	0.000265982	0.000940851
			ENSGALG00000062250	-	189.873		0.812538	0.112116	7.24731	4.25141e-13	8.74689e-12		0.193375	0.112781	1.71462	0.0864155	0.87174		-0.853233	0.112405	-7.59067	3.18244e-14	9.86705e-13
			ENSGALG00000019794	MSTO1	100.093		-0.269679	0.0758335	-3.55621	0.000376248	0.00124408		0.130778	0.0762786	1.71448	0.0864407	0.87174		0.0658129	0.076087	0.864969	0.387056	0.483232
			ENSGALG00000040521	HOXA2	4.53682		-1.04495	0.218609	-4.77999	1.75301e-06	1.01393e-05		0.368941	0.215331	1.71337	0.0866447	0.87174		0.622706	0.217799	2.85908	0.00424866	0.0106475
			ENSGALG00000007418	CD3D	3684.03		0.11193	0.074612	1.50016	0.133572	0.203697		-0.128593	0.0750693	-1.713	0.0867132	0.87174		0.330003	0.0747982	4.41191	1.02464e-05	5.22592e-05
			ENSGALG00000066693	-	13.4556		-1.16723	0.216557	-5.38994	7.04799e-08	5.67072e-07		0.371661	0.217006	1.71268	0.0867718	0.87174		0.971249	0.217674	4.46194	8.12197e-06	4.25136e-05
			ENSGALG00000013688	UROS	102.518		0.302287	0.0999833	3.02338	0.00249969	0.00662279		-0.17203	0.100472	-1.71222	0.0868561	0.87174		-0.0275221	0.100462	-0.273956	0.784118	0.837145
			ENSGALG00000028318	CDKN1A	604.589		0.449271	0.149099	3.01323	0.00258482	0.00682527		-0.256783	0.150021	-1.71165	0.0869616	0.87174		-0.228495	0.14947	-1.5287	0.126338	0.193759
			ENSGALG00000056163	-	3.76499		0.76987	0.266306	2.89093	0.00384108	0.00970424		-0.453527	0.264998	-1.71143	0.0870013	0.87174		0.171254	0.269239	0.636065	0.524734	0.614741
			ENSGALG00000030055	FAM65A	171.506		-0.0515172	0.0914954	-0.563058	0.573395	0.65918		0.157547	0.0920579	1.71139	0.0870092	0.87174		0.408799	0.0917512	4.45551	8.36936e-06	4.37055e-05
			ENSGALG00000041833	-	297.273		2.629	0.184032	14.2855	2.69323e-46	6.08579e-44		0.316856	0.185256	1.71037	0.0871976	0.872169		0.659922	0.184508	3.57665	0.00034803	0.00119636
			ENSGALG00000003950	CNOT8	152.621		-0.203025	0.0575914	-3.52527	0.000423054	0.00138443		0.0988579	0.0578234	1.70965	0.0873303	0.872169		-0.332479	0.0581264	-5.71994	1.06563e-08	1.12043e-07
			ENSGALG00000048020	LOC107050518	20.2581		1.67028	0.138579	12.0529	1.87151e-33	2.35387e-31		0.233973	0.13699	1.70796	0.0876433	0.873307		-0.202988	0.136473	-1.48738	0.136914	0.207566
			ENSGALG00000014121	COX5A	5481.21		0.186243	0.0581501	3.20279	0.00136101	0.00389461		0.0998365	0.0585069	1.70641	0.0879325	0.873307		-0.121962	0.0582952	-2.09215	0.0364254	0.0676827
			ENSGALG00000003589	VTN	702.239		-0.833156	0.118435	-7.03469	1.99701e-12	3.6978e-11		-0.203214	0.119164	-1.70533	0.088133	0.873307		0.244223	0.118736	2.05685	0.0397003	0.0727639
			ENSGALG00000003136	IKZF2	51.3865		0.296864	0.112939	2.62853	0.00857538	0.0194997		-0.193336	0.113398	-1.70493	0.0882079	0.873307		0.667065	0.113564	5.87389	4.25681e-09	4.91358e-08
			ENSGALG00000004350	WDR41	17.3479		0.324821	0.127639	2.54484	0.0109328	0.0239968		-0.217743	0.127755	-1.70437	0.0883114	0.873307		0.592686	0.129636	4.57193	4.83259e-06	2.67892e-05
			ENSGALG00000006411	CAMLG	322.374		0.257911	0.049213	5.24071	1.59958e-07	1.19404e-06		-0.0842653	0.0494682	-1.70342	0.088489	0.873307		0.118508	0.0493888	2.39949	0.0164178	0.0340779
			ENSGALG00000040746	CHMP1B	829.539		0.241262	0.0421115	5.72913	1.00946e-08	9.68213e-08		-0.072096	0.0423303	-1.70318	0.0885351	0.873307		-0.238416	0.042265	-5.64099	1.69078e-08	1.68564e-07
			ENSGALG00000009718	-	64.6093		-0.162229	0.119338	-1.3594	0.174019	0.253029		0.204474	0.120072	1.70293	0.0885813	0.873307		-0.412823	0.119921	-3.44245	0.000576467	0.00186721
			ENSGALG00000005363	CHDH	31.72		-0.0554658	0.183829	-0.301724	0.762862	0.821119		0.314706	0.184815	1.70282	0.0886024	0.873307		-0.984856	0.184596	-5.33519	9.54432e-08	7.97145e-07
			ENSGALG00000007689	CCDC84	75.405		0.0373286	0.0690319	0.540745	0.588683	0.672709		-0.11797	0.069292	-1.70251	0.0886598	0.873307		0.283291	0.0697715	4.06026	4.90172e-05	0.00021183
			ENSGALG00000027965	OPRL1	3.71825		-1.31807	0.258055	-5.10769	3.26126e-07	2.27045e-06		0.429161	0.252088	1.70242	0.0886765	0.873307		1.05565	0.265139	3.98151	6.84797e-05	0.000285839
			ENSGALG00000003695	MINPP1	8.75253		-0.464115	0.167296	-2.7742	0.00553368	0.0133433		0.285018	0.16746	1.70201	0.0887539	0.873307		-0.526887	0.171389	-3.07422	0.00211057	0.00579218
			ENSGALG00000055543	-	28.48		0.142263	0.167901	0.847305	0.396825	0.495363		-0.286674	0.168635	-1.69997	0.089136	0.873307		1.01115	0.168502	6.00079	1.96356e-09	2.43518e-08
			ENSGALG00000021274	ENTPD8L2	320.487		-1.18892	0.150509	-7.89932	2.8044e-15	7.43305e-14		0.257411	0.151455	1.69958	0.0892096	0.873307		-0.633816	0.150924	-4.19957	2.67427e-05	0.000123325
			ENSGALG00000011683	CENPC	14.7168		0.0125029	0.142234	0.087904	0.929953	0.951872		0.242262	0.142582	1.6991	0.0892997	0.873307		0.488098	0.145087	3.36418	0.000767717	0.00240365
			ENSGALG00000001595	PHF19	121.331		-0.537415	0.0958488	-5.60691	2.05977e-08	1.85671e-07		0.163794	0.0964176	1.6988	0.0893567	0.873307		0.503023	0.0961703	5.23054	1.69015e-07	1.33649e-06
			ENSGALG00000067852	-	16.7567		-0.985754	0.141524	-6.96527	3.27785e-12	5.86581e-11		0.239488	0.141005	1.69844	0.0894255	0.873307		-0.593948	0.142906	-4.15621	3.23566e-05	0.000146131
			ENSGALG00000027630	NPR2	80.3538		-0.348305	0.0906493	-3.84234	0.000121867	0.000456001		0.154847	0.0911778	1.6983	0.0894512	0.873307		0.209248	0.0909778	2.29999	0.0214488	0.0430138
			ENSGALG00000050577	GRPEL2	335.199		0.256242	0.0545063	4.70114	2.58711e-06	1.44074e-05		-0.0929408	0.0547844	-1.69648	0.0897944	0.873307		0.00302901	0.0547449	0.0553295	0.955876	0.968885
			ENSGALG00000062353	-	11.8676		0.435606	0.144941	3.00541	0.00265226	0.00698814		-0.245597	0.144889	-1.69507	0.090063	0.873307		0.516893	0.147866	3.49568	0.00047285	0.00156983
			ENSGALG00000042708	-	12.5429		1.74355	0.146888	11.8699	1.697e-32	2.03823e-30		-0.240154	0.141811	-1.69348	0.0903646	0.873307		0.149738	0.142235	1.05275	0.292458	0.386503
			ENSGALG00000003025	-	79.194		-0.18069	0.0846208	-2.13529	0.0327376	0.0623066		0.14393	0.0849995	1.6933	0.0903977	0.873307		-0.363656	0.0853575	-4.26039	2.04069e-05	9.65613e-05
			ENSGALG00000012747	NEDD9	1396.54		0.471651	0.0705858	6.68195	2.35779e-11	3.6382e-10		-0.120216	0.0710007	-1.69317	0.0904228	0.873307		0.0793202	0.0707651	1.12089	0.262333	0.354421
			ENSGALG00000016675	PAQR8	48.7647		-0.0300049	0.082732	-0.362675	0.716848	0.784712		-0.140329	0.0829947	-1.69081	0.0908726	0.873307		0.541249	0.0837731	6.4609	1.04082e-10	1.69223e-09
			ENSGALG00000058984	-	15.2729		0.688777	0.146053	4.71594	2.40603e-06	1.35062e-05		-0.247555	0.146472	-1.69012	0.0910052	0.873307		-0.501322	0.146665	-3.41814	0.000630498	0.00202062
			ENSGALG00000005968	MMP11	53.8851		-1.23338	0.160675	-7.67629	1.63759e-14	3.96953e-13		0.273038	0.16156	1.69001	0.0910266	0.873307		0.439896	0.161031	2.73176	0.00629974	0.0149615
			ENSGALG00000005668	WSB1	556.193		-0.0967251	0.0605033	-1.59867	0.109893	0.173077		0.102793	0.060827	1.68993	0.0910415	0.873307		-0.229524	0.0607093	-3.78071	0.000156382	0.000591962
			ENSGALG00000042599	TMEM64	275.661		-0.229178	0.0719377	-3.18579	0.00144361	0.00409667		-0.122243	0.0723662	-1.68923	0.0911751	0.873307		0.176665	0.0721616	2.44818	0.0143579	0.0303503
			ENSGALG00000059188	-	175.556		0.189407	0.0633668	2.98905	0.00279846	0.00732412		0.107521	0.0636531	1.68918	0.0911858	0.873307		0.188323	0.0636926	2.95675	0.00310903	0.00809878
			ENSGALG00000030546	CLEC19A	6.41955		-2.00618	0.271345	-7.39346	1.43053e-13	3.1163e-12		0.448139	0.265357	1.68882	0.0912544	0.873307		-0.423026	0.264075	-1.60192	0.109173	0.171215
			ENSGALG00000037314	RPH3AL	712.032		0.012787	0.072115	0.177313	0.859262	0.897781		0.122477	0.0725565	1.68802	0.0914067	0.873307		-0.408761	0.0723205	-5.65208	1.58519e-08	1.595e-07
			ENSGALG00000004771	C1QB	596.915		-0.431424	0.124973	-3.45214	0.00055615	0.00176244		0.212181	0.125741	1.68744	0.0915179	0.873307		0.486769	0.125284	3.88532	0.000102196	0.000406102
			ENSGALG00000044466	RIPK3	17.2528		0.296341	0.156831	1.88956	0.0588172	0.102487		-0.264786	0.156952	-1.68705	0.0915938	0.873307		1.17537	0.160391	7.32816	2.33328e-13	6.37443e-12
			ENSGALG00000007216	TVP23A	20.9703		-1.13429	0.132219	-8.57893	9.57589e-18	3.42268e-16		-0.222338	0.131802	-1.6869	0.0916218	0.873307		0.224004	0.132664	1.68851	0.0913142	0.147189
			ENSGALG00000041834	AEBP1	154.743		-0.828468	0.187242	-4.42459	9.66248e-06	4.69461e-05		0.317618	0.188391	1.68596	0.0918041	0.873307		0.566689	0.187702	3.01909	0.00253538	0.00678476
			ENSGALG00000013778	EXOC1	74.7955		0.36158	0.0930238	3.88696	0.000101507	0.00038754		-0.157395	0.0933797	-1.68554	0.0918852	0.873307		0.307536	0.0934289	3.29166	0.000995995	0.00301444
			ENSGALG00000030487	ZXDC	84.1918		-0.328443	0.0578907	-5.67351	1.39901e-08	1.30067e-07		0.0978559	0.0580638	1.68532	0.0919274	0.873307		-0.158049	0.0585888	-2.6976	0.00698406	0.01639
			ENSGALG00000004562	HVCN1	8.05648		-1.19435	0.257294	-4.64196	3.4512e-06	1.84933e-05		0.432817	0.256818	1.68531	0.0919286	0.873307		1.78727	0.262265	6.81476	9.44207e-12	1.87603e-10
			ENSGALG00000011086	ACTA1	4.79925		-1.52967	0.283108	-5.40313	6.5488e-08	5.31397e-07		0.472047	0.280106	1.68524	0.0919417	0.873307		0.724855	0.281459	2.57535	0.0100139	0.0223439
			ENSGALG00000003880	STX10	750.038		0.170928	0.0379102	4.50875	6.52101e-06	3.28068e-05		-0.0642493	0.0381328	-1.68488	0.0920113	0.873307		-0.101466	0.0380366	-2.66759	0.00763974	0.017689
			ENSGALG00000061117	-	542.355		-0.295279	0.0795961	-3.70972	0.000207488	0.000734529		0.134881	0.0800834	1.68425	0.0921331	0.873307		-0.495295	0.0798452	-6.20319	5.53299e-10	7.77301e-09
			ENSGALG00000027170	LOC100859602	140.364		0.273162	0.0929575	2.93857	0.00329731	0.00847662		-0.157552	0.0935587	-1.68399	0.0921844	0.873307		0.166263	0.0931936	1.78406	0.0744131	0.124305
			ENSGALG00000003744	ADAM19	13.3334		-1.09498	0.184789	-5.92558	3.11192e-09	3.2901e-08		0.310478	0.184416	1.68358	0.092263	0.873307		1.19626	0.188587	6.34325	2.24961e-10	3.43548e-09
			ENSGALG00000002197	NPM1	1762.13		-0.5539	0.0689141	-8.03755	9.165e-16	2.61085e-14		0.116673	0.0693339	1.68277	0.0924205	0.873307		0.497149	0.0691004	7.19459	6.26492e-13	1.58189e-11
			ENSGALG00000029795	-	24.8698		-0.606939	0.129108	-4.70103	2.5885e-06	1.44091e-05		-0.218072	0.129619	-1.68241	0.0924896	0.873307		0.983576	0.129686	7.58427	3.34377e-14	1.03069e-12
			ENSGALG00000030125	ANKRD10	92.6705		-0.572337	0.0836849	-6.83919	7.96438e-12	1.34919e-10		0.141406	0.0840646	1.68211	0.0925475	0.873307		0.32094	0.0842359	3.81001	0.00013896	0.00053374
			ENSGALG00000030647	-	17.0685		-0.686797	0.213447	-3.21765	0.00129244	0.00371897		0.361078	0.214659	1.6821	0.0925492	0.873307		0.627461	0.213927	2.93305	0.00335645	0.00865368
			ENSGALG00000010836	AHR1A	32.9704		-0.320049	0.0726562	-4.40498	1.05796e-05	5.09378e-05		-0.121789	0.0724581	-1.68083	0.0927968	0.873307		-0.0407037	0.0748385	-0.543887	0.58652	0.669247
			ENSGALG00000067800	-	46.8583		-0.645885	0.115027	-5.61509	1.96458e-08	1.77812e-07		0.194141	0.11553	1.68044	0.092872	0.873307		-0.20424	0.115849	-1.76299	0.0779029	0.129019
			ENSGALG00000016459	FAM84A	13.5098		-0.696238	0.162107	-4.29493	1.74746e-05	7.99217e-05		0.27282	0.162385	1.68009	0.0929407	0.873307		0.771412	0.163165	4.72779	2.26978e-06	1.36432e-05
			ENSGALG00000004170	ADA	16360.9		-0.135565	0.110356	-1.22844	0.219283	0.306219		0.186543	0.111034	1.68006	0.0929463	0.873307		-1.09446	0.110627	-9.89324	4.4537e-23	6.05885e-21
			ENSGALG00000058796	-	9.4034		0.354823	0.15566	2.27948	0.0226386	0.0452025		0.261614	0.155737	1.67984	0.0929875	0.873307		0.918453	0.161762	5.67779	1.36447e-08	1.39732e-07
			ENSGALG00000017049	ALG5	134.533		-0.294563	0.0550397	-5.35183	8.70699e-08	6.8404e-07		0.0927337	0.0552415	1.6787	0.0932114	0.873307		-0.21433	0.0556779	-3.84947	0.000118372	0.000464568
			ENSGALG00000060945	-	48.7549		0.352602	0.0785318	4.48992	7.12489e-06	3.55764e-05		-0.13185	0.0785537	-1.67847	0.0932552	0.873307		0.226977	0.0797299	2.84683	0.00441574	0.0110142
			ENSGALG00000058934	-	193.419		0.231799	0.0567317	4.08589	4.39081e-05	0.000182989		0.0956051	0.0570034	1.67718	0.0935071	0.873307		-0.00251164	0.0570333	-0.0440381	0.964874	0.975705
			ENSGALG00000009782	NAA15	130.008		0.0201624	0.0639404	0.315332	0.75251	0.812542		-0.107587	0.0642079	-1.67561	0.0938148	0.873307		0.202436	0.064281	3.14924	0.00163693	0.00465421
			ENSGALG00000004325	P4HA1	199.536		-0.255524	0.0520531	-4.9089	9.15889e-07	5.69526e-06		-0.0875913	0.0522745	-1.67561	0.0938155	0.873307		0.255403	0.0524891	4.86583	1.13977e-06	7.39795e-06
			ENSGALG00000000402	LOXL2	12.9138		-1.3887	0.2422	-5.73367	9.82782e-09	9.47393e-08		0.406935	0.24292	1.67518	0.0938992	0.873307		0.198119	0.243215	0.814584	0.41531	0.511163
			ENSGALG00000012338	BDH2	392.612		0.225657	0.0697243	3.23642	0.00121039	0.00351644		-0.117321	0.0700909	-1.67384	0.0941615	0.873307		-0.042858	0.0699553	-0.612648	0.540109	0.628117
			ENSGALG00000042863	SMIM4	244.542		-0.0210771	0.0651915	-0.323311	0.74646	0.807842		0.109773	0.0656089	1.67314	0.0942997	0.873307		-0.207513	0.0653806	-3.17392	0.00150396	0.00432874
			ENSGALG00000056973	-	22.1083		-0.0804713	0.102629	-0.784102	0.43298	0.53056		0.172299	0.103	1.6728	0.0943662	0.873307		-0.400736	0.104132	-3.84834	0.000118922	0.000466414
			ENSGALG00000016329	AGPAT5	81.5414		-0.636559	0.093247	-6.82659	8.69565e-12	1.46192e-10		0.156655	0.0936801	1.67224	0.0944779	0.873307		0.1122	0.0938082	1.19606	0.231672	0.319439
			ENSGALG00000007882	C11orf57	146.761		0.248889	0.0686168	3.62724	0.00028647	0.000981803		-0.11531	0.0689616	-1.67209	0.0945066	0.873307		0.359425	0.0689009	5.21656	1.82278e-07	1.43081e-06
			ENSGALG00000016582	PBK	221.112		-0.84203	0.130309	-6.46182	1.03451e-10	1.41168e-09		0.219221	0.131109	1.67205	0.0945153	0.873307		0.376874	0.130687	2.88379	0.00392925	0.00994181
			ENSGALG00000035630	UBP1	341.579		-0.125056	0.067216	-1.86051	0.0628134	0.108349		0.112924	0.067575	1.6711	0.0947023	0.873307		-0.341212	0.0674779	-5.05665	4.26683e-07	3.05179e-06
			ENSGALG00000049741	SMIM18	3.59483		-0.955565	0.229701	-4.16004	3.18198e-05	0.000137022		0.376001	0.225466	1.66766	0.0953833	0.873307		0.877172	0.233587	3.75522	0.000173189	0.000645862
			ENSGALG00000039125	PPY	12.406		-0.23484	0.290065	-0.80961	0.418164	0.516105		0.487554	0.292417	1.66733	0.0954496	0.873307		-0.974572	0.291305	-3.34554	0.000821227	0.00254856
			ENSGALG00000011483	MPC1L	1484.93		0.379651	0.0589912	6.43574	1.22877e-10	1.65307e-09		-0.0989167	0.0593311	-1.6672	0.0954751	0.873307		0.304709	0.0591523	5.15126	2.58748e-07	1.95004e-06
			ENSGALG00000038885	FEZ1	117.699		-0.611485	0.08429	-7.25454	4.03031e-13	8.34349e-12		-0.141246	0.0847614	-1.6664	0.0956342	0.873307		0.486951	0.0844785	5.76421	8.20427e-09	8.89737e-08
			ENSGALG00000034528	SNTB1	229.874		-0.122357	0.0810275	-1.51007	0.131025	0.200415		0.135738	0.0814719	1.66608	0.0956983	0.873307		-0.530761	0.0813187	-6.52692	6.71375e-11	1.13015e-09
			ENSGALG00000004813	IARS	86.4985		0.291106	0.0862742	3.37419	0.000740335	0.00227633		-0.144204	0.0866132	-1.66492	0.095929	0.873307		0.317821	0.086675	3.66681	0.000245595	0.000878528
			ENSGALG00000047285	AvBD7	2.10432		-0.904109	0.381305	-2.37109	0.0177357	0.0365686		0.633494	0.380569	1.6646	0.0959928	0.873307		1.3257	0.386086	3.4337	0.000595401	0.00191875
			ENSGALG00000060457	-	857.543		0.737017	0.113661	6.48435	8.91174e-11	1.2402e-09		-0.190334	0.114343	-1.66459	0.0959938	0.873307		-0.0601487	0.113954	-0.527834	0.597614	0.679058
			ENSGALG00000006027	TM6SF1	12.9128		-0.58828	0.173064	-3.39921	0.000675815	0.00209827		0.288711	0.173481	1.66423	0.0960673	0.873307		0.590506	0.175208	3.3703	0.000750852	0.00235815
			ENSGALG00000018819	TBCEL	66.3631		-0.802404	0.0963042	-8.33197	7.95055e-17	2.58529e-15		0.160725	0.0966491	1.66297	0.0963176	0.873307		-0.24455	0.0972775	-2.51394	0.011939	0.0258912
			ENSGALG00000006531	TRA2B	306.712		-0.266095	0.0490817	-5.42146	5.91137e-08	4.83499e-07		0.0819916	0.0493165	1.66256	0.0964009	0.873307		0.0330586	0.0494036	0.669154	0.503397	0.595371
			ENSGALG00000050400	KRT8	2507.16		-0.15576	0.0621792	-2.50501	0.0122448	0.0265099		0.103971	0.0625639	1.66183	0.0965471	0.873307		-0.357981	0.0623355	-5.74281	9.31174e-09	9.90775e-08
			ENSGALG00000003492	PPP1RL; GINS4	2622.7		0.183477	0.0391737	4.68367	2.81784e-06	1.54535e-05		-0.0654717	0.0394154	-1.66107	0.0966991	0.873307		-0.0615109	0.0392742	-1.56619	0.117304	0.18187
			ENSGALG00000007247	PXN	1963.25		0.0689869	0.0483886	1.42569	0.153959	0.22893		-0.0807905	0.0486865	-1.6594	0.0970352	0.873307		-0.314383	0.0485133	-6.48035	9.15126e-11	1.50437e-09
			ENSGALG00000009365	CYP51A1	731.413		0.0838099	0.11196	0.748567	0.454118	0.551217		-0.186849	0.112637	-1.65885	0.0971457	0.873307		-0.584083	0.112262	-5.20286	1.96248e-07	1.52292e-06
			ENSGALG00000033769	-	45.5454		-0.970986	0.0840731	-11.5493	7.44216e-31	8.13269e-29		0.139141	0.0838796	1.65881	0.0971537	0.873307		-0.0158629	0.0841784	-0.188444	0.850529	0.89117
			ENSGALG00000034104	DNAJB12	1767.09		0.184051	0.0453675	4.05688	4.97323e-05	0.000204765		-0.0756953	0.0456394	-1.65855	0.0972061	0.873307		0.0147916	0.0454936	0.325136	0.745078	0.805562
			ENSGALG00000009669	RSRC1	81.7252		-0.0755593	0.0591951	-1.27645	0.201798	0.286057		0.09845	0.0593697	1.65825	0.0972664	0.873307		0.212327	0.060064	3.53502	0.000407745	0.00137831
			ENSGALG00000034932	BACE2	85.4792		-0.375653	0.0959129	-3.9166	8.9805e-05	0.000347946		0.159842	0.0964148	1.65786	0.0973463	0.873307		-0.202365	0.0965121	-2.09678	0.0360131	0.0670099
			ENSGALG00000011192	PHF10	303.966		0.0046117	0.0416185	0.110809	0.911768	0.938012		-0.0692847	0.041804	-1.65737	0.097445	0.873307		0.283664	0.0418986	6.77024	1.2857e-11	2.50965e-10
			ENSGALG00000000806	LINGO3	7.91616		0.562672	0.143754	3.91413	9.07291e-05	0.00035122		-0.238093	0.143713	-1.65673	0.0975743	0.873307		-0.1024	0.144436	-0.70896	0.478349	0.571294
			ENSGALG00000016764	EIF5B	288.867		0.236168	0.0637385	3.70526	0.000211173	0.000746778		-0.106131	0.0640607	-1.65672	0.0975751	0.873307		0.232216	0.0639518	3.6311	0.000282211	0.000991943
			ENSGALG00000028336	MED10	109.559		0.308594	0.0611768	5.0443	4.55191e-07	3.07582e-06		-0.101706	0.0614024	-1.65638	0.0976448	0.873307		0.138301	0.061523	2.24795	0.0245793	0.0483676
			ENSGALG00000000736	MATK	3996.13		0.289925	0.0740364	3.91597	9.00407e-05	0.000348656		-0.123378	0.0744927	-1.65624	0.097674	0.873307		-0.14527	0.074219	-1.95732	0.0503097	0.0888854
			ENSGALG00000016687	P2RY8	36.9416		-0.494035	0.0980249	-5.03989	4.65801e-07	3.13481e-06		0.162565	0.0981839	1.65572	0.0977793	0.873307		1.0488	0.0998581	10.5029	8.37384e-26	1.83016e-23
			ENSGALG00000056216	-	9.65674		-1.54904	0.22714	-6.81976	9.11902e-12	1.52159e-10		0.374141	0.226019	1.65535	0.0978536	0.873307		0.76278	0.227237	3.35676	0.000788612	0.00245989
			ENSGALG00000045602	REM1	13.8449		-1.11889	0.291106	-3.84359	0.000121247	0.000454189		0.483854	0.292544	1.65395	0.098137	0.873307		1.2108	0.291811	4.14924	3.33582e-05	0.000150349
			ENSGALG00000021357	-	27.7328		0.84924	0.125367	6.77405	1.25226e-11	2.04347e-10		0.20757	0.125625	1.6523	0.0984726	0.873307		0.0112742	0.125496	0.0898366	0.928417	0.950128
			ENSGALG00000001720	-	164.536		0.258006	0.0563377	4.57963	4.6579e-06	2.42291e-05		-0.0933766	0.0565265	-1.65191	0.0985534	0.873307		0.0804206	0.0567652	1.41672	0.156564	0.232
			ENSGALG00000063251	-	84.4399		-0.263893	0.0765481	-3.44741	0.000565983	0.00178893		0.127158	0.0769772	1.65189	0.0985571	0.873307		-0.320338	0.0768917	-4.16609	3.0987e-05	0.000140982
			ENSGALG00000024391	CACTIN	1282.33		0.207151	0.0449378	4.60973	4.03199e-06	2.12133e-05		0.0746732	0.0452085	1.65175	0.0985848	0.873307		-0.0301894	0.0450666	-0.669885	0.502931	0.595002
			ENSGALG00000055706	-	3.28781		1.93663	0.284622	6.80422	1.01595e-11	1.6784e-10		-0.44685	0.270633	-1.65113	0.098712	0.873307		0.157593	0.272954	0.57736	0.563697	0.649205
			ENSGALG00000008500	RBSN	51.98		0.313665	0.0804198	3.90035	9.60539e-05	0.000369046		-0.132872	0.0804994	-1.65059	0.0988216	0.873307		0.112753	0.0815189	1.38315	0.166619	0.243999
			ENSGALG00000003439	PLEKHM2	2673.7		0.213208	0.0555877	3.83553	0.000125296	0.000467256		-0.092254	0.0559283	-1.64951	0.0990442	0.873307		-0.116305	0.0557281	-2.087	0.0368879	0.0684181
			ENSGALG00000066383	-	11.0824		0.560211	0.23943	2.33977	0.0192954	0.0393404		-0.393927	0.238875	-1.64909	0.0991284	0.873307		2.29037	0.253688	9.0283	1.74356e-19	1.34365e-17
			ENSGALG00000002388	NIPSNAP2	373.893		-0.417474	0.0571828	-7.30069	2.86292e-13	6.01078e-12		0.0947999	0.0575015	1.64865	0.0992192	0.873307		-0.115784	0.0574304	-2.01608	0.0437919	0.0790888
			ENSGALG00000003299	WHSC1L1	95.7987		-0.180095	0.0633592	-2.84244	0.00447696	0.0110983		0.104785	0.0635731	1.64825	0.0993006	0.873307		-0.195118	0.0640671	-3.04552	0.00232281	0.00629681
			ENSGALG00000040724	AKAP9	267.599		0.34342	0.0846639	4.05627	4.98625e-05	0.000205238		-0.140242	0.0851009	-1.64795	0.0993627	0.873307		0.0824658	0.08492	0.9711	0.331498	0.427876
			ENSGALG00000002461	-	30.2127		-0.97474	0.195734	-4.97993	6.36088e-07	4.12467e-06		0.324345	0.196853	1.64765	0.0994235	0.873307		0.219072	0.196237	1.11637	0.264266	0.35631
			ENSGALG00000012591	HNRNPK	630.553		-0.089909	0.0352962	-2.54727	0.010857	0.0238538		0.0584391	0.0354685	1.64763	0.0994283	0.873307		0.137388	0.0354821	3.87203	0.000107931	0.000427111
			ENSGALG00000006354	GAL3ST2	153.175		-0.964247	0.150974	-6.38684	1.69345e-10	2.23979e-09		0.250237	0.151896	1.64742	0.0994709	0.873307		0.473158	0.151486	3.12343	0.00178755	0.00501085
			ENSGALG00000009562	PLEK2	249.321		-0.00838222	0.0703239	-0.119194	0.905121	0.933102		-0.116474	0.0707015	-1.6474	0.0994755	0.873307		-0.265542	0.0706471	-3.75871	0.000170792	0.000638985
			ENSGALG00000004273	RALGPS2	22.4102		0.32501	0.110143	2.95082	0.00316936	0.00817291		-0.181879	0.110418	-1.64719	0.0995199	0.873307		-0.22848	0.111051	-2.05743	0.0396445	0.0726759
			ENSGALG00000002647	PLS1	522.455		0.325771	0.0877952	3.71058	0.000206783	0.00073248		-0.145384	0.0882794	-1.64686	0.0995875	0.873307		0.204855	0.088027	2.32719	0.0199554	0.0403405
			ENSGALG00000008682	SLC25A43	83.1681		0.501237	0.0859052	5.83477	5.3866e-09	5.48618e-08		0.141937	0.0862066	1.64647	0.0996671	0.873307		-0.543809	0.0863893	-6.29486	3.07672e-10	4.52247e-09
			ENSGALG00000012429	BMP4	87.9746		-0.838877	0.198647	-4.22296	2.41118e-05	0.000106846		0.329017	0.199864	1.6462	0.0997217	0.873307		0.643858	0.199201	3.2322	0.00122843	0.00362813
			ENSGALG00000026384	PCSK4	62.4951		2.76433	0.131069	21.0907	9.67864e-99	1.17305e-95		0.214159	0.130099	1.64613	0.0997375	0.873307		-0.0121975	0.129479	-0.0942044	0.924947	0.947694
			ENSGALG00000002911	MOXD1	13.8182		-1.20021	0.248885	-4.82233	1.41889e-06	8.3925e-06		0.410931	0.249649	1.64604	0.0997559	0.873307		1.31525	0.250964	5.24078	1.59899e-07	1.27422e-06
			ENSGALG00000042396	SLC12A7	100.27		0.463953	0.0759396	6.1095	9.99425e-10	1.15663e-08		-0.125287	0.0761758	-1.64471	0.100029	0.873307		-0.258226	0.0762519	-3.38648	0.000707955	0.00223501
			ENSGALG00000053187	LOC101747860	64.3746		-0.778645	0.0819669	-9.49951	2.10873e-21	1.09391e-19		0.135155	0.0821829	1.64456	0.10006	0.873307		0.262963	0.0823704	3.19244	0.00141076	0.00409676
			ENSGALG00000006588	LRRC75B	12.0979		-0.560994	0.179161	-3.13124	0.00174072	0.00482782		-0.295537	0.179716	-1.64447	0.100079	0.873307		0.170286	0.181296	0.939273	0.347591	0.444516
			ENSGALG00000040002	CD244	1280.07		0.0328926	0.0612265	0.537228	0.59111	0.67463		-0.10126	0.0616026	-1.64376	0.100227	0.873307		0.428795	0.0613797	6.98594	2.82957e-12	6.21479e-11
			ENSGALG00000000708	NUCKS1	404.318		-0.121528	0.0701812	-1.73164	0.0833381	0.137525		-0.115984	0.070584	-1.6432	0.100341	0.873307		0.24321	0.0704036	3.45451	0.00055129	0.00179423
			ENSGALG00000040006	TBLX1	376.937		0.203099	0.0490244	4.14281	3.43075e-05	0.000146787		0.0809424	0.0492595	1.64318	0.100345	0.873307		-0.0605216	0.0492448	-1.22899	0.219074	0.305288
			ENSGALG00000036552	PDAP1	393.64		0.291856	0.0459784	6.34768	2.18588e-10	2.8487e-09		-0.0758972	0.0461954	-1.64296	0.100392	0.873307		0.172451	0.0461643	3.73559	0.000187279	0.000691827
			ENSGALG00000009560	MSMO1	466.971		0.252695	0.134533	1.87831	0.0603386	0.104703		-0.222331	0.135343	-1.64272	0.10044	0.873307		-0.872443	0.134878	-6.46838	9.90612e-11	1.62047e-09
			ENSGALG00000003084	NUDT21	570.018		-0.175917	0.0554715	-3.1713	0.00151758	0.0042829		0.0916111	0.0557925	1.642	0.10059	0.873307		0.0770795	0.0556824	1.38427	0.166275	0.243682
			ENSGALG00000006598	SORL1	219.465		2.21631	0.101229	21.8941	2.95922e-106	5.63606e-103		-0.166695	0.10155	-1.64151	0.100691	0.873307		0.333241	0.101321	3.28896	0.00100558	0.00303931
			ENSGALG00000015263	TMEM30CP	259.143		-0.536585	0.0770522	-6.96391	3.30947e-12	5.91445e-11		-0.127182	0.0774865	-1.64134	0.100727	0.873307		0.0654204	0.0774194	0.845014	0.398103	0.49455
			ENSGALG00000000748	TJP3	2542.04		0.0504009	0.0700179	0.719828	0.471631	0.567131		-0.115617	0.070448	-1.64117	0.100762	0.873307		-0.29184	0.0701947	-4.15758	3.21633e-05	0.000145356
			ENSGALG00000011421	HAL	6.98837		1.07462	0.187964	5.71717	1.08312e-08	1.03144e-07		-0.303948	0.18542	-1.63924	0.101163	0.873307		0.223663	0.190371	1.17488	0.240044	0.329314
			ENSGALG00000006152	TPPNR1L	106.123		-0.607742	0.105204	-5.77683	7.61233e-09	7.51204e-08		0.17346	0.105819	1.63922	0.101168	0.873307		0.730239	0.105497	6.92192	4.45553e-12	9.47385e-11
			ENSGALG00000035351	-	7.83773		1.19118	0.206747	5.76154	8.33483e-09	8.17058e-08		0.335673	0.204925	1.63803	0.101416	0.873307		0.161952	0.20803	0.778504	0.436272	0.532148
			ENSGALG00000026465	TMEM100	18.3268		-1.46706	0.251628	-5.83028	5.53335e-09	5.62064e-08		0.413792	0.252718	1.63737	0.101554	0.873307		0.786984	0.252856	3.11238	0.00185587	0.005173
			ENSGALG00000016631	INTS9	291.984		0.513274	0.0731637	7.01542	2.29267e-12	4.19861e-11		-0.120355	0.0735201	-1.63703	0.101623	0.873307		0.0220412	0.0734728	0.299991	0.764184	0.821527
			ENSGALG00000039155	ZHX3	201.99		0.317125	0.0780289	4.0642	4.81966e-05	0.000199057		-0.128331	0.0784335	-1.63618	0.101801	0.873307		0.0358178	0.078332	0.457256	0.647487	0.722912
			ENSGALG00000031298	-	1159.61		-0.342125	0.0657283	-5.20514	1.93846e-07	1.41531e-06		0.108196	0.0661341	1.63601	0.101838	0.873307		-0.38876	0.0659117	-5.8982	3.67496e-09	4.32814e-08
			ENSGALG00000000999	ZNF319	1276.72		0.294253	0.0789213	3.72844	0.000192672	0.000688475		-0.129892	0.0794093	-1.63573	0.101895	0.873307		-0.105091	0.0791164	-1.32831	0.184077	0.264823
			ENSGALG00000005618	CTR9	84.0083		0.160733	0.0829332	1.93811	0.05261	0.0934448		-0.136158	0.0832423	-1.63568	0.101907	0.873307		0.356092	0.0834149	4.26892	1.96419e-05	9.3357e-05
			ENSGALG00000005326	EIF3F	1395.52		-0.0916025	0.0474973	-1.92858	0.0537825	0.0950588		0.0781404	0.0477812	1.63538	0.101969	0.873307		0.147398	0.0476435	3.09378	0.00197627	0.00547539
			ENSGALG00000049812	PQLC1	163.694		0.171853	0.0777296	2.21091	0.0270418	0.0527156		0.127733	0.0781161	1.63517	0.102014	0.873307		0.293608	0.0781152	3.75866	0.000170828	0.000638985
			ENSGALG00000068515	-	55.232		-0.382656	0.111645	-3.42745	0.000609272	0.00191215		0.183658	0.11233	1.63499	0.102051	0.873307		-0.526898	0.112126	-4.69916	2.6124e-06	1.54313e-05
			ENSGALG00000003161	GDF3	839.8		-0.174928	0.061943	-2.82402	0.00474256	0.0116872		-0.101894	0.062323	-1.63493	0.102064	0.873307		0.370194	0.0620994	5.96131	2.50223e-09	3.04099e-08
			ENSGALG00000009097	SNAP23	133.275		0.241009	0.0642501	3.7511	0.000176057	0.000635924		-0.105344	0.0644593	-1.63427	0.102203	0.873307		-0.0919976	0.0646331	-1.42338	0.154626	0.229537
			ENSGALG00000005263	SOX8	24.9345		0.532046	0.144372	3.68525	0.000228476	0.000800326		-0.236657	0.144812	-1.63423	0.10221	0.873307		0.682889	0.145388	4.69701	2.63996e-06	1.55665e-05
			ENSGALG00000043582	LY6CLEL	19.0389		0.332469	0.141672	2.34675	0.0189381	0.0386714		-0.232115	0.142075	-1.63375	0.102312	0.873307		0.567955	0.143051	3.97029	7.17844e-05	0.000297972
			ENSGALG00000005249	BICD2	30.1479		-0.439877	0.113494	-3.87577	0.000106287	0.000403596		-0.185882	0.113793	-1.63351	0.102362	0.873307		0.529393	0.114786	4.61198	3.98846e-06	2.25697e-05
			ENSGALG00000058866	-	7.47785		0.488996	0.152965	3.19678	0.00138972	0.0039674		-0.250653	0.153448	-1.63347	0.102371	0.873307		-0.443036	0.155471	-2.84963	0.00437697	0.0109318
			ENSGALG00000010291	RBPMS	915.914		0.261283	0.0814631	3.20738	0.0013395	0.00384048		-0.133806	0.0819531	-1.63272	0.102529	0.873307		0.0447695	0.0816869	0.548062	0.583649	0.666775
			ENSGALG00000001328	BSG	4843.23		0.132713	0.0535573	2.47797	0.0132133	0.0283336		0.0879594	0.0538846	1.63237	0.102602	0.873307		-0.382668	0.0536925	-7.12703	1.02557e-12	2.45915e-11
			ENSGALG00000001895	PANK3	1359.52		0.450127	0.0803826	5.59981	2.14592e-08	1.92139e-07		-0.131939	0.0808584	-1.63173	0.102736	0.873307		0.0890915	0.0805867	1.10554	0.268927	0.361462
			ENSGALG00000015073	TMEM39A	943.751		-0.025072	0.0466542	-0.5374	0.590991	0.67463		0.0765755	0.0469407	1.63133	0.102822	0.873307		-0.177797	0.0467918	-3.79975	0.000144843	0.000553786
			ENSGALG00000000740	APBA3	755.47		0.256555	0.0574015	4.46949	7.84071e-06	3.87444e-05		-0.094223	0.0577586	-1.63132	0.102822	0.873307		0.165671	0.0575467	2.8789	0.00399062	0.0100744
			ENSGALG00000002121	PLEKHN1	686.266		0.427739	0.076652	5.58028	2.40137e-08	2.13292e-07		-0.125784	0.0771151	-1.63112	0.102865	0.873307		-0.276694	0.0768503	-3.60043	0.000317696	0.00110329
			ENSGALG00000021569	C1QA	1291.3		-0.469239	0.13945	-3.36491	0.000765674	0.00234504		0.228825	0.140308	1.63087	0.102917	0.873307		0.666938	0.139793	4.77091	1.83392e-06	1.12672e-05
			ENSGALG00000061931	-	10.8911		1.70864	0.19123	8.93502	4.0712e-19	1.71763e-17		-0.306732	0.188166	-1.63011	0.103079	0.873307		0.0952329	0.189109	0.503587	0.614552	0.694104
			ENSGALG00000005205	RNFT1	276.497		-0.313546	0.0833915	-3.75993	0.00016996	0.000616742		0.136712	0.0838842	1.62977	0.103149	0.873307		-0.281745	0.0837034	-3.36599	0.000762691	0.0023897
			ENSGALG00000014661	FAM172A	149.929		-0.162193	0.0697014	-2.32696	0.0199673	0.0405267		-0.114198	0.0700854	-1.6294	0.103227	0.873307		0.355485	0.0699751	5.08017	3.771e-07	2.73829e-06
			ENSGALG00000061760	-	172.058		0.135475	0.0895818	1.51231	0.130455	0.199658		-0.146773	0.0900818	-1.62933	0.103244	0.873307		0.342454	0.0898896	3.80971	0.000139128	0.000534231
			ENSGALG00000015708	FGFR3	169.497		-0.190795	0.0888083	-2.14839	0.0316825	0.0606275		0.145517	0.0893137	1.62928	0.103253	0.873307		-0.30475	0.0891548	-3.41822	0.000630331	0.00202062
			ENSGALG00000010658	RWDD4	107.725		0.256265	0.0668896	3.83116	0.000127539	0.000474297		-0.109382	0.067137	-1.62923	0.103264	0.873307		0.144298	0.0672208	2.14663	0.031823	0.0603505
			ENSGALG00000035679	LMO1	5.64627		-0.985911	0.237185	-4.15673	3.22842e-05	0.000138888		-0.384809	0.236453	-1.62742	0.103648	0.873307		0.737764	0.236154	3.12408	0.00178361	0.00500508
			ENSGALG00000064776	-	47.3175		-0.371557	0.110797	-3.35349	0.000797984	0.00243449		0.181414	0.111481	1.62731	0.103672	0.873307		-0.471864	0.111311	-4.23914	2.24376e-05	0.000105145
			ENSGALG00000019987	LRP11	47.4257		0.276891	0.0944548	2.93147	0.00337363	0.00865112		0.154222	0.0947857	1.62706	0.103724	0.873307		-0.172664	0.0954319	-1.80929	0.070406	0.118607
			ENSGALG00000037257	HLX	20.4563		-0.809249	0.170898	-4.73528	2.18754e-06	1.24156e-05		0.279291	0.171654	1.62705	0.103726	0.873307		0.687999	0.171269	4.01707	5.89263e-05	0.000249557
			ENSGALG00000068356	-	19.4064		0.0499606	0.106354	0.469755	0.63853	0.716693		0.173396	0.106617	1.62634	0.103878	0.873307		0.482748	0.108663	4.44261	8.88735e-06	4.61036e-05
			ENSGALG00000040663	DDI2	347.949		0.315114	0.0670118	4.70236	2.57175e-06	1.43339e-05		-0.109547	0.0673674	-1.62611	0.103926	0.873307		-0.0357822	0.0672322	-0.532218	0.594575	0.67657
			ENSGALG00000010804	ANKMY2	75.23		0.216719	0.0761357	2.84648	0.0044205	0.0109788		0.124139	0.0763459	1.62601	0.103948	0.873307		-0.379157	0.0767534	-4.93994	7.81455e-07	5.27245e-06
			ENSGALG00000004162	SLC16A6	659.39		0.518846	0.095347	5.44166	5.27861e-08	4.36977e-07		-0.155932	0.0959078	-1.62585	0.103981	0.873307		-0.201428	0.0955888	-2.10723	0.0350974	0.0655857
			ENSGALG00000066351	-	20.5119		0.250507	0.123815	2.02324	0.0430488	0.0787712		0.2022	0.124393	1.6255	0.104056	0.873307		-0.403997	0.12502	-3.23146	0.00123159	0.00363666
			ENSGALG00000056327	-	730.459		0.122723	0.0567765	2.1615	0.0306567	0.0589011		0.0927987	0.057109	1.62494	0.104175	0.873307		0.165221	0.0569503	2.90114	0.00371806	0.00945795
			ENSGALG00000037138	KCNQ1	15.3042		-0.502341	0.138108	-3.6373	0.000275509	0.00094765		0.224582	0.13824	1.62458	0.104252	0.873307		0.19101	0.14039	1.36057	0.173649	0.252491
			ENSGALG00000039705	GFPT2	8.27041		-0.184132	0.162588	-1.13251	0.257422	0.347892		0.264464	0.162864	1.62383	0.104411	0.873307		0.79253	0.167863	4.7213	2.34342e-06	1.40227e-05
			ENSGALG00000015147	ALDH1A1	792.431		0.252505	0.112513	2.24423	0.0248174	0.0489735		0.183726	0.113166	1.6235	0.104482	0.873307		0.462952	0.112806	4.10398	4.06111e-05	0.000179757
			ENSGALG00000016943	OLFM4	1495.52		-0.260518	0.208049	-1.2522	0.210499	0.296093		0.339798	0.209321	1.62334	0.104518	0.873307		0.788108	0.208571	3.7786	0.000157711	0.000596483
			ENSGALG00000006506	C5orf15	493.31		-0.283696	0.0441142	-6.43094	1.26816e-10	1.70092e-09		-0.0719436	0.0443361	-1.62269	0.104656	0.873307		-0.0242638	0.0443573	-0.547008	0.584373	0.667369
			ENSGALG00000013865	IFNGR1	413.048		0.0328825	0.0858927	0.382833	0.701844	0.771265		-0.140003	0.0863799	-1.62079	0.105063	0.873307		0.282627	0.0861802	3.27949	0.00103996	0.00312904
			ENSGALG00000014490	P3H3	148.317		-0.0563117	0.0989387	-0.569158	0.569249	0.6556		-0.161136	0.0994351	-1.62052	0.105122	0.873307		0.517458	0.099392	5.20623	1.92715e-07	1.49899e-06
			ENSGALG00000014585	CCL26	1235.26		0.0108557	0.112076	0.0968597	0.922838	0.946388		0.182729	0.112764	1.62046	0.105134	0.873307		0.811737	0.112355	7.22478	5.01923e-13	1.29182e-11
			ENSGALG00000005512	KIAA1671	1366.77		0.404414	0.0600111	6.73898	1.59502e-11	2.53574e-10		-0.0978134	0.0603625	-1.62043	0.105139	0.873307		-0.0222688	0.0601719	-0.370087	0.711318	0.777128
			ENSGALG00000031604	TET1	45.7276		-0.0643299	0.129667	-0.496118	0.619811	0.699748		-0.211101	0.130283	-1.62033	0.105162	0.873307		0.62991	0.130252	4.83609	1.32418e-06	8.45903e-06
			ENSGALG00000029484	RIC8B	1303.47		-0.17026	0.0499298	-3.40999	0.000649641	0.00202597		-0.0813811	0.0502258	-1.6203	0.105167	0.873307		-0.130272	0.0500759	-2.60148	0.00928217	0.0209568
			ENSGALG00000006808	TSPAN6	3359.79		-0.0630056	0.0792128	-0.795397	0.426383	0.524114		-0.129118	0.0797005	-1.62004	0.105223	0.873307		-0.581427	0.0794101	-7.32183	2.44613e-13	6.62842e-12
			ENSGALG00000001938	SLC25A24	463.577		0.327817	0.0676389	4.84658	1.25608e-06	7.53414e-06		-0.11012	0.0679977	-1.61947	0.105346	0.873307		-0.124995	0.0678386	-1.84254	0.0653967	0.111478
			ENSGALG00000043064	EXFABP	62.8792		-1.41469	0.270358	-5.23267	1.67082e-07	1.24028e-06		-0.4403	0.271953	-1.61903	0.105441	0.873307		0.97162	0.271432	3.57961	0.000344112	0.00118423
			ENSGALG00000060448	-	24.9707		-1.59744	0.170492	-9.36956	7.28363e-21	3.60986e-19		-0.275442	0.170177	-1.61857	0.10554	0.873307		-1.01556	0.170179	-5.96762	2.40734e-09	2.93907e-08
			ENSGALG00000005698	HIF1AN	495.155		0.187305	0.0646868	2.89557	0.00378468	0.00957626		-0.105278	0.0650522	-1.61837	0.105584	0.873307		-0.091607	0.0649056	-1.41139	0.15813	0.233931
			ENSGALG00000011318	DNPEP	10821.5		0.38916	0.0650857	5.97919	2.24243e-09	2.43058e-08		-0.105933	0.0654866	-1.61763	0.105742	0.873307		-0.0899792	0.0652459	-1.37908	0.167871	0.245535
			ENSGALG00000050615	CKAP2L	852.781		0.313323	0.0493011	6.35529	2.08032e-10	2.72444e-09		-0.0801282	0.0495889	-1.61585	0.106127	0.873307		0.208105	0.0494535	4.2081	2.5753e-05	0.000119174
			ENSGALG00000001981	PARP6	220.421		0.0247926	0.0579386	0.427912	0.668715	0.742324		0.0941374	0.0582609	1.61579	0.10614	0.873307		0.229975	0.0582124	3.95062	7.79493e-05	0.000320858
			ENSGALG00000057171	-	22.4616		0.721141	0.128533	5.61054	2.01699e-08	1.82308e-07		0.208012	0.128771	1.61536	0.106233	0.873307		-0.126084	0.129223	-0.975706	0.32921	0.425665
			ENSGALG00000025921	LOC431653	32.1677		-0.471351	0.10701	-4.40474	1.05909e-05	5.09555e-05		0.173405	0.10737	1.61503	0.106304	0.873307		0.140149	0.108081	1.2967	0.194735	0.276969
			ENSGALG00000033278	NLRC3	795.519		-0.0973586	0.0523033	-1.86142	0.0626846	0.108197		-0.0849497	0.0526115	-1.61466	0.106384	0.873307		0.591899	0.0524671	11.2813	1.62264e-29	6.36266e-27
			ENSGALG00000032181	LRP4	17.5365		-0.840576	0.190646	-4.40909	1.03808e-05	5.00711e-05		0.308904	0.191325	1.61455	0.106408	0.873307		-0.0448892	0.192263	-0.233478	0.815391	0.862761
			ENSGALG00000013129	RPRD1A	26.2027		-0.357795	0.0930988	-3.84317	0.000121454	0.000454656		0.150084	0.0931346	1.61147	0.107077	0.873307		-0.171952	0.095049	-1.80908	0.070438	0.118645
			ENSGALG00000038884	SRL	87.9923		1.62175	0.0891236	18.1967	5.48193e-74	3.17761e-71		0.143468	0.0890928	1.61033	0.107327	0.873307		-0.538184	0.0890001	-6.04701	1.4756e-09	1.88507e-08
			ENSGALG00000063166	-	6.85079		0.842431	0.212503	3.96433	7.36039e-05	0.000290752		-0.341714	0.212244	-1.61	0.107397	0.873307		0.085793	0.212873	0.403024	0.68693	0.755873
			ENSGALG00000059168	-	7.11153		0.0573814	0.179034	0.320506	0.748585	0.809419		-0.290789	0.180743	-1.60885	0.107648	0.873307		-1.19916	0.184615	-6.49548	8.27702e-11	1.3708e-09
			ENSGALG00000029220	PCSK7	2549.71		0.0193195	0.0473196	0.408277	0.68307	0.755241		-0.0765442	0.0476119	-1.60767	0.107908	0.873307		-0.238195	0.0474399	-5.02098	5.14086e-07	3.61868e-06
			ENSGALG00000014897	TYMS	32.8409		-0.600995	0.160585	-3.74254	0.000182171	0.000655472		0.259386	0.161344	1.60765	0.107911	0.873307		0.380382	0.16142	2.35647	0.0184494	0.0377424
			ENSGALG00000044668	LOC421856	2.10807		-2.39635	0.467094	-5.13034	2.89223e-07	2.04017e-06		0.73265	0.455745	1.60759	0.107926	0.873307		1.538	0.459964	3.34374	0.000826586	0.0025628
			ENSGALG00000006705	MYOF	5.73716		-0.351875	0.245631	-1.43254	0.15199	0.226576		0.396069	0.246378	1.60756	0.107931	0.873307		0.739793	0.250713	2.95075	0.00317001	0.0082351
			ENSGALG00000062251	-	7.97295		-0.266835	0.147492	-1.80915	0.0704275	0.11923		-0.236654	0.147218	-1.60751	0.107943	0.873307		0.463012	0.152309	3.03994	0.00236623	0.00640279
			ENSGALG00000015375	PLCXD2	10.5888		0.82289	0.119416	6.89095	5.54212e-12	9.6459e-11		-0.189819	0.118088	-1.60744	0.107959	0.873307		-0.231514	0.121446	-1.9063	0.0566109	0.0984782
			ENSGALG00000029794	AKAP7	91.7938		0.415821	0.0993647	4.18479	2.85424e-05	0.000124437		0.16039	0.0997849	1.60736	0.107975	0.873307		-0.0778088	0.0997184	-0.780285	0.435223	0.53116
			ENSGALG00000010440	MKNK1	11.0533		-0.827881	0.146104	-5.66639	1.45837e-08	1.35114e-07		0.233293	0.145157	1.60717	0.108017	0.873307		-0.0222663	0.147796	-0.150656	0.880247	0.914475
			ENSGALG00000005034	ACAD9	1132.82		-0.462224	0.0750551	-6.15846	7.34543e-10	8.68167e-09		0.121334	0.0755071	1.60692	0.108072	0.873307		-0.157462	0.0752658	-2.09208	0.036431	0.0676836
			ENSGALG00000054320	-	486.007		-0.413382	0.0839471	-4.92431	8.46581e-07	5.31282e-06		0.135728	0.0844722	1.60678	0.108103	0.873307		-0.535428	0.0841789	-6.3606	2.00972e-10	3.10352e-09
			ENSGALG00000007843	ATRX	27.2801		0.213721	0.146932	1.45456	0.14579	0.21903		-0.237091	0.147566	-1.60667	0.108126	0.873307		0.435078	0.14743	2.95107	0.00316675	0.00822986
			ENSGALG00000006872	PISD	495.442		0.378162	0.0830355	4.55422	5.25797e-06	2.70758e-05		-0.134155	0.0834983	-1.60667	0.108126	0.873307		-0.367109	0.0832739	-4.40846	1.04109e-05	5.29968e-05
			ENSGALG00000062887	-	14.1634		-1.05529	0.245737	-4.2944	1.75165e-05	8.00535e-05		0.396676	0.246905	1.6066	0.108143	0.873307		0.728483	0.246131	2.95974	0.00307899	0.00802994
			ENSGALG00000014711	PLPP1	403.961		0.237648	0.0617377	3.84932	0.000118447	0.000445204		-0.0996618	0.0620451	-1.60628	0.108213	0.873307		-0.0835345	0.0619815	-1.34773	0.177744	0.257296
			ENSGALG00000049402	-	121.208		-0.792518	0.124816	-6.34948	2.1605e-10	2.81837e-09		0.201509	0.125536	1.60518	0.108454	0.873307		0.764149	0.125394	6.09398	1.10137e-09	1.45588e-08
			ENSGALG00000027788	CPE	90.7818		0.817781	0.0865469	9.44899	3.42116e-21	1.75427e-19		0.139223	0.0867367	1.60512	0.108468	0.873307		-0.218038	0.086857	-2.51031	0.0120625	0.0261278
			ENSGALG00000031624	-	6.31915		-1.2149	0.22761	-5.33762	9.41752e-08	7.35526e-07		0.362479	0.225891	1.60466	0.108569	0.873307		0.696763	0.226648	3.07421	0.00211059	0.00579218
			ENSGALG00000004156	KIF1BP	83.2643		-0.321565	0.0643974	-4.99345	5.93106e-07	3.87612e-06		0.103594	0.0645911	1.60385	0.108748	0.873307		-0.0607808	0.0651192	-0.933377	0.350626	0.447667
			ENSGALG00000047488	-	7.22283		-0.932669	0.22099	-4.2204	2.43867e-05	0.000107835		0.353999	0.220735	1.60373	0.108774	0.873307		0.439953	0.223338	1.9699	0.0488503	0.0866514
			ENSGALG00000066026	-	3.52397		2.5898	0.420952	6.15224	7.63946e-10	8.9735e-09		-0.658758	0.410933	-1.60308	0.108917	0.873307		0.381921	0.409655	0.9323	0.351182	0.448077
			ENSGALG00000005006	UBA2	325.777		0.333156	0.065299	5.102	3.36078e-07	2.33486e-06		-0.105152	0.0656052	-1.60279	0.10898	0.873307		0.436143	0.0655577	6.65281	2.87549e-11	5.13199e-10
			ENSGALG00000001617	CAMKK1	6.76349		-0.63412	0.186163	-3.40627	0.000658576	0.00205048		0.297669	0.185721	1.60277	0.108985	0.873307		0.0514764	0.189515	0.271622	0.785913	0.838559
			ENSGALG00000006427	CARS	62.5753		0.207177	0.0930486	2.22655	0.0259776	0.050994		-0.149667	0.0933854	-1.60268	0.109006	0.873307		0.345813	0.0935845	3.6952	0.000219717	0.000796645
			ENSGALG00000016690	CYP2AC1	2865.53		1.44723	0.132113	10.9545	6.32027e-28	5.61745e-26		-0.21294	0.132912	-1.60211	0.109132	0.873307		0.593733	0.132436	4.48317	7.35406e-06	3.90148e-05
			ENSGALG00000055792	-	48.1082		-0.851708	0.215048	-3.96055	7.47769e-05	0.000294513		0.346632	0.216381	1.60195	0.109166	0.873307		0.0906477	0.215634	0.420377	0.67421	0.745321
			ENSGALG00000026958	FPGT	115.318		0.0437364	0.0661702	0.660968	0.508633	0.602068		-0.106484	0.0664741	-1.60189	0.109181	0.873307		-0.466341	0.0666	-7.00212	2.52118e-12	5.60206e-11
			ENSGALG00000030397	TRIM27.1	4.19498		-0.226808	0.225678	-1.00501	0.314892	0.410776		-0.363841	0.227182	-1.60154	0.109257	0.873307		0.832547	0.229171	3.63287	0.000280291	0.000985974
			ENSGALG00000027258	CDC42SE2	255.5		-0.0707564	0.05546	-1.27581	0.202023	0.286316		0.0892225	0.0557146	1.60142	0.109284	0.873307		-0.225834	0.0558383	-4.04443	5.24495e-05	0.000225494
			ENSGALG00000001618	OGFOD3	564.128		0.233297	0.0569683	4.09522	4.21776e-05	0.000176439		-0.0917075	0.0572808	-1.60102	0.109373	0.873307		-0.276925	0.0571663	-4.8442	1.2712e-06	8.15185e-06
			ENSGALG00000004949	GARRE1	30.1359		0.107792	0.0999571	1.07838	0.280865	0.373738		-0.160302	0.100174	-1.60023	0.109547	0.873307		0.345633	0.101131	3.41769	0.000631539	0.00202299
			ENSGALG00000027925	HOXA3	5.48821		-1.27123	0.235752	-5.39224	6.95864e-08	5.61577e-07		0.372934	0.233056	1.60019	0.109556	0.873307		0.88169	0.235251	3.74787	0.000178345	0.00066268
			ENSGALG00000039811	NIPA1	70.3879		0.0220676	0.106161	0.207869	0.835331	0.878977		-0.170605	0.106684	-1.59916	0.109785	0.873307		-0.500464	0.106656	-4.6923	2.70146e-06	1.5901e-05
			ENSGALG00000016906	SPRY2	80.6614		-0.452698	0.090432	-5.00595	5.55879e-07	3.65794e-06		0.145292	0.0908577	1.59912	0.109793	0.873307		0.256725	0.0909866	2.82157	0.00477887	0.0117854
			ENSGALG00000039363	TXNRD3	18.8271		-0.409196	0.13623	-3.00372	0.00266703	0.00702426		0.218178	0.136461	1.59883	0.109859	0.873307		-0.721699	0.13926	-5.18238	2.19067e-07	1.67466e-06
			ENSGALG00000014687	EPHA1	458.842		0.133469	0.0840853	1.5873	0.112444	0.176448		-0.135211	0.0845721	-1.59877	0.109872	0.873307		-0.320201	0.0843461	-3.79627	0.000146889	0.000561078
			ENSGALG00000030220	ELMO3	2391.98		0.0143702	0.056878	0.252649	0.800539	0.852119		-0.0914827	0.0572283	-1.59856	0.109919	0.873307		-0.396838	0.0570232	-6.95924	3.42102e-12	7.4161e-11
			ENSGALG00000032763	MECR	229.848		0.332694	0.0690044	4.82134	1.42597e-06	8.42314e-06		0.110987	0.0694342	1.59845	0.109942	0.873307		0.101052	0.0691951	1.46039	0.144182	0.216882
			ENSGALG00000064081	-	18.5356		0.423927	0.134699	3.14722	0.00164833	0.0046022		0.216868	0.135698	1.59817	0.110004	0.873307		-0.396097	0.135316	-2.92721	0.00342017	0.00880147
			ENSGALG00000057638	-	71.2126		1.59383	0.102277	15.5835	9.43027e-55	3.06645e-52		-0.163739	0.102457	-1.59812	0.110015	0.873307		0.0480899	0.102007	0.471439	0.637327	0.714141
			ENSGALG00000011735	XCR1	8.41047		0.196068	0.223321	0.877963	0.379964	0.478029		0.357724	0.223872	1.59789	0.110067	0.873307		0.875481	0.226811	3.85996	0.000113404	0.000446664
			ENSGALG00000053950	ARHGAP23	11.4021		-0.641426	0.189166	-3.39082	0.00069684	0.00215902		0.303558	0.19	1.59767	0.110117	0.873307		0.417075	0.189345	2.20273	0.0276137	0.0533158
			ENSGALG00000015995	PTPRA	373.705		-0.178406	0.0516242	-3.45586	0.000548548	0.00174083		0.0828988	0.0519029	1.59719	0.110223	0.873307		-0.0852858	0.0518734	-1.64411	0.100153	0.159333
			ENSGALG00000012003	XPNPEP3	148.532		0.254103	0.0782569	3.24704	0.00116611	0.00339817		0.125571	0.0786566	1.59644	0.110391	0.873307		-0.174201	0.0786241	-2.21562	0.0267175	0.0518936
			ENSGALG00000059371	-	34.3835		-1.52374	0.235538	-6.46918	9.85345e-11	1.3529e-09		0.378169	0.236898	1.59634	0.110413	0.873307		-0.339803	0.236053	-1.43952	0.150004	0.22403
			ENSGALG00000057998	-	70.478		-0.51022	0.168923	-3.02044	0.00252411	0.00668218		0.27125	0.169995	1.59563	0.11057	0.873307		-1.02495	0.16945	-6.04866	1.46053e-09	1.87049e-08
			ENSGALG00000002759	PEAK1	76.6754		-0.303417	0.104345	-2.90782	0.00363962	0.00924961		0.167294	0.104877	1.59515	0.110679	0.873307		-0.78635	0.104966	-7.49144	6.81209e-14	2.00041e-12
			ENSGALG00000003670	MAFB	2586.12		0.0242525	0.0876768	0.276612	0.782078	0.837281		0.140573	0.0882142	1.59355	0.111038	0.873307		-0.655073	0.0878956	-7.45285	9.13454e-14	2.64743e-12
			ENSGALG00000006190	FHL1	43.1714		-1.05287	0.205104	-5.13332	2.84669e-07	2.01232e-06		0.328606	0.206245	1.59328	0.111098	0.873307		0.68346	0.206022	3.31742	0.000908544	0.00278133
			ENSGALG00000032518	NCALD	17.2627		-1.0013	0.161228	-6.21044	5.2838e-10	6.38321e-09		0.257012	0.161348	1.5929	0.111183	0.873307		0.635586	0.162263	3.91701	8.96539e-05	0.000362751
			ENSGALG00000011722	-	55.9626		0.121665	0.138763	0.876781	0.380606	0.478701		0.22212	0.139446	1.59288	0.111188	0.873307		-0.43734	0.139394	-3.13744	0.00170429	0.00481491
			ENSGALG00000010154	GEMIN2	55.2316		-0.441401	0.090961	-4.85264	1.21828e-06	7.3361e-06		0.145285	0.0912234	1.59263	0.111243	0.873307		0.329307	0.0923019	3.56772	0.000360106	0.00123449
			ENSGALG00000061985	-	7.35353		-1.25235	0.193233	-6.48104	9.10911e-11	1.25847e-09		0.303536	0.190661	1.59202	0.11138	0.873307		0.0572832	0.189256	0.302675	0.762137	0.819685
			ENSGALG00000030263	RABL6	814.187		-0.0840805	0.0565231	-1.48754	0.136872	0.207857		0.0905242	0.0568638	1.59195	0.111396	0.873307		-0.258478	0.0566954	-4.55907	5.13812e-06	2.83064e-05
			ENSGALG00000030084	EXOSC7	108.081		-0.00578656	0.0626267	-0.0923977	0.926382	0.949091		-0.0999703	0.0628614	-1.59033	0.11176	0.873307		0.32136	0.0633868	5.06982	3.98194e-07	2.87269e-06
			ENSGALG00000031983	MPHOSPH6	119.819		0.27492	0.0581469	4.72802	2.26716e-06	1.28347e-05		-0.0927091	0.0582972	-1.59028	0.111771	0.873307		-0.104547	0.0586329	-1.78308	0.0745737	0.124533
			ENSGALG00000068015	-	4.48808		-0.727851	0.248153	-2.93307	0.00335631	0.00861054		0.393434	0.247401	1.59027	0.111775	0.873307		-0.297968	0.256243	-1.16283	0.244898	0.334732
			ENSGALG00000044213	METTL3	753.473		-0.424148	0.0710857	-5.96672	2.42072e-09	2.60267e-08		0.113723	0.0715263	1.58995	0.111846	0.873307		0.0168711	0.0712713	0.236716	0.812877	0.860756
			ENSGALG00000066284	-	17.0659		1.0837	0.201195	5.38632	7.19147e-08	5.77223e-07		0.320509	0.201613	1.58972	0.111898	0.873307		-0.290657	0.202259	-1.43705	0.150703	0.224841
			ENSGALG00000006565	GGT2	2562.85		-0.375756	0.0951618	-3.9486	7.86108e-05	0.000308519		-0.152187	0.0957458	-1.58949	0.11195	0.873307		-0.0793055	0.0954126	-0.831185	0.405869	0.502139
			ENSGALG00000003913	MCEE	63.7963		-0.102229	0.0862226	-1.18563	0.235766	0.324346		0.13764	0.0866293	1.58884	0.112097	0.873307		-0.27293	0.0867571	-3.14591	0.00165571	0.00469358
			ENSGALG00000057557	-	11.8928		0.701729	0.176639	3.97269	7.1067e-05	0.00028232		-0.280262	0.176407	-1.58872	0.112123	0.873307		0.051165	0.178044	0.287372	0.773827	0.828654
			ENSGALG00000057737	-	45.4504		-0.84411	0.102478	-8.237	1.76576e-16	5.52608e-15		-0.163267	0.102767	-1.58871	0.112126	0.873307		-0.0186671	0.10315	-0.180971	0.856391	0.895763
			ENSGALG00000025876	THPO	3.78459		-1.54297	0.312595	-4.93601	7.97369e-07	5.04533e-06		0.491138	0.309158	1.58863	0.112144	0.873307		0.312967	0.307586	1.01749	0.308919	0.404449
			ENSGALG00000006904	RNH1	345.277		0.137991	0.071195	1.93822	0.0525966	0.0934334		-0.113698	0.0715967	-1.58804	0.112278	0.873838		0.423058	0.0714489	5.92113	3.1974e-09	3.8188e-08
			ENSGALG00000009369	PRDX3	1305.67		-0.017901	0.0505449	-0.35416	0.723219	0.789834		0.0807133	0.0508499	1.58728	0.112448	0.8746		-0.154835	0.0506923	-3.05441	0.00225502	0.00613801
			ENSGALG00000032452	GAS7	8.42726		-0.923743	0.167995	-5.49862	3.82779e-08	3.2671e-07		0.264349	0.166599	1.58674	0.112572	0.8746		-0.257209	0.169009	-1.52187	0.128043	0.195968
			ENSGALG00000007183	ERGIC2	680.257		0.400085	0.0607403	6.58682	4.49347e-11	6.56874e-10		-0.0968559	0.0610871	-1.58554	0.112844	0.875059		-0.00559179	0.0609123	-0.0918007	0.926856	0.949098
			ENSGALG00000026111	SAAL1	153.552		-0.571591	0.0611432	-9.34839	8.89881e-21	4.31414e-19		0.0973118	0.0613822	1.58534	0.112889	0.875059		-0.0707829	0.0617349	-1.14656	0.251563	0.342298
			ENSGALG00000003805	PRKG1	9.55633		-1.22773	0.229929	-5.33963	9.31363e-08	7.28266e-07		0.364583	0.230051	1.58479	0.113014	0.875168		0.536362	0.229923	2.33279	0.0196592	0.0398378
			ENSGALG00000003727	-	11.5703		-0.447461	0.142856	-3.13225	0.0017347	0.00481412		0.226116	0.142727	1.58426	0.113135	0.875168		0.581833	0.147593	3.94214	8.07569e-05	0.000331073
			ENSGALG00000003584	KPNA2	92.4689		-0.686509	0.138696	-4.94975	7.43075e-07	4.74913e-06		0.22082	0.139459	1.5834	0.11333	0.875168		0.376113	0.139337	2.6993	0.00694851	0.0163152
			ENSGALG00000064777	-	26.0578		-0.697347	0.104732	-6.65837	2.76874e-11	4.22828e-10		0.16562	0.104613	1.58316	0.113385	0.875168		0.331752	0.106023	3.12906	0.00175364	0.00493134
			ENSGALG00000028830	CFAP73	6.64184		0.617145	0.287472	2.1468	0.0318088	0.0608083		-0.45386	0.286833	-1.58231	0.113578	0.875168		3.29628	0.319026	10.3323	5.03238e-25	9.31828e-23
			ENSGALG00000036736	KXD1	867.104		0.520587	0.05196	10.019	1.25795e-23	7.98617e-22		-0.082706	0.0522692	-1.58231	0.113579	0.875168		-0.104043	0.0521034	-1.99686	0.0458403	0.0822092
			ENSGALG00000002024	COMT	19.954		-0.924406	0.116616	-7.92691	2.24662e-15	6.01445e-14		0.183458	0.115959	1.58209	0.11363	0.875168		0.155044	0.117409	1.32054	0.186654	0.267675
			ENSGALG00000058533	-	25.5804		-0.0687659	0.175414	-0.392021	0.695043	0.765305		-0.279054	0.176557	-1.58053	0.113985	0.87665		-0.883319	0.176246	-5.01187	5.39048e-07	3.77447e-06
			ENSGALG00000060726	-	10.1166		0.428674	0.243483	1.76059	0.0783078	0.130305		-0.385282	0.243867	-1.57989	0.114133	0.876848		1.14337	0.246509	4.63825	3.51365e-06	2.00961e-05
			ENSGALG00000051202	LOC107052453	10.0582		0.0826526	0.171469	0.482027	0.629787	0.708789		0.273076	0.172867	1.57969	0.114177	0.876848		0.949148	0.173637	5.46627	4.59591e-08	4.17958e-07
			ENSGALG00000043906	CHDSD	6210.08		-0.196693	0.0731908	-2.6874	0.00720104	0.0168377		0.116262	0.0736417	1.57875	0.114394	0.877368		-0.518318	0.0733713	-7.06432	1.61399e-12	3.71637e-11
			ENSGALG00000049024	CD7	128.01		0.140559	0.08606	1.63327	0.102413	0.163184		-0.136306	0.0863793	-1.57799	0.114568	0.87761		0.53566	0.086753	6.17454	6.63575e-10	9.12981e-09
			ENSGALG00000054545	-	2.93809		-1.54314	0.389321	-3.96367	7.38063e-05	0.000291465		-0.611441	0.387521	-1.57783	0.114605	0.87761		-0.201986	0.385747	-0.523622	0.600541	0.681483
			ENSGALG00000033212	HSP90AA1	1804.94		-0.128957	0.0848944	-1.51903	0.128756	0.197467		-0.134563	0.0854051	-1.57558	0.115122	0.881059		0.295449	0.085117	3.47109	0.000518344	0.00170421
			ENSGALG00000039882	SLC25A32	41.6828		0.0887545	0.0883488	1.00459	0.315093	0.410932		-0.139499	0.0885551	-1.57528	0.115193	0.881097		0.324971	0.0896677	3.62417	0.000289888	0.00101518
			ENSGALG00000041401	SDHB	4560.01		-0.00484274	0.0574347	-0.0843175	0.932804	0.954131		0.0908987	0.0577869	1.573	0.115719	0.881959		-0.394259	0.0575806	-6.84709	7.53688e-12	1.53717e-10
			ENSGALG00000038550	-	10.3239		1.80146	0.344201	5.23373	1.6612e-07	1.2352e-06		-0.541387	0.344245	-1.57268	0.115793	0.881959		0.0404245	0.344724	0.117266	0.906649	0.934404
			ENSGALG00000006051	CDC7	3.39744		-1.10184	0.278127	-3.96164	7.4438e-05	0.000293525		0.432552	0.275062	1.57256	0.11582	0.881959		0.862312	0.28521	3.02342	0.00249933	0.00670715
			ENSGALG00000020438	DPH6	14.1535		-0.41071	0.118773	-3.45795	0.000544297	0.00173188		0.186434	0.118567	1.5724	0.115858	0.881959		0.103138	0.122277	0.843478	0.398961	0.495311
			ENSGALG00000050840	APCDD1	69.4623		-0.952308	0.149217	-6.38202	1.74768e-10	2.30922e-09		0.235892	0.150094	1.57163	0.116035	0.881959		0.0915634	0.149898	0.61084	0.541306	0.629236
			ENSGALG00000041621	LY6E	1373.78		-0.647303	0.214161	-3.02251	0.00250684	0.00663778		0.338087	0.215477	1.56902	0.116644	0.881959		0.719658	0.214692	3.35205	0.00080215	0.00249749
			ENSGALG00000040484	SEC31A	1647.85		-0.400866	0.0458496	-8.74308	2.26838e-18	8.81692e-17		0.0723739	0.0461273	1.56901	0.116647	0.881959		-0.118483	0.0459928	-2.57613	0.00999129	0.0223083
			ENSGALG00000030363	IFNAR1	50.9383		-0.271873	0.0927881	-2.93004	0.00338917	0.00868097		-0.146063	0.0930956	-1.56895	0.116658	0.881959		0.203834	0.0939538	2.16952	0.0300434	0.0574577
			ENSGALG00000016912	EDNRB	51.0048		-1.35658	0.225907	-6.00507	1.91254e-09	2.09171e-08		0.356385	0.227245	1.56828	0.116815	0.881959		0.22558	0.22668	0.995147	0.319665	0.415742
			ENSGALG00000015152	BOC	24.0521		-1.12366	0.189642	-5.92516	3.11987e-09	3.29328e-08		0.298755	0.190598	1.56746	0.117007	0.881959		-0.894838	0.190351	-4.70099	2.58902e-06	1.53068e-05
			ENSGALG00000005473	PNAT3	473.662		0.0493941	0.0677813	0.728728	0.466168	0.562134		0.106836	0.0681696	1.5672	0.117067	0.881959		-0.741242	0.0680178	-10.8978	1.18122e-27	3.57909e-25
			ENSGALG00000013297	BBOX1	293.335		0.330332	0.103121	3.20334	0.00135841	0.00388969		-0.162459	0.103669	-1.56709	0.117094	0.881959		0.415893	0.103414	4.02162	5.77984e-05	0.000245482
			ENSGALG00000031387	YWHAZ	1056.15		-0.178984	0.0742145	-2.41171	0.0158778	0.0331479		0.116931	0.0746592	1.56619	0.117303	0.881959		-0.393769	0.074424	-5.29088	1.21727e-07	9.97459e-07
			ENSGALG00000009212	MND1	17.2857		-0.14383	0.139886	-1.0282	0.303857	0.398684		0.219783	0.140337	1.56611	0.117322	0.881959		0.408769	0.141694	2.88486	0.00391586	0.00991383
			ENSGALG00000042246	BCKDHA	4134.21		0.25875	0.0800159	3.23373	0.00122183	0.00354581		0.126072	0.0805103	1.56591	0.117369	0.881959		-0.39602	0.080213	-4.93711	7.92882e-07	5.34414e-06
			ENSGALG00000001963	STYXL1	5.92107		0.624504	0.197216	3.1666	0.00154231	0.00434258		0.308647	0.197159	1.56547	0.117472	0.881959		0.145278	0.201082	0.722482	0.469998	0.564201
			ENSGALG00000011181	FKBP14	43.1924		-0.633344	0.085999	-7.36455	1.77743e-13	3.8159e-12		0.134753	0.0860871	1.56531	0.11751	0.881959		-0.0907658	0.0868666	-1.04489	0.296075	0.390703
			ENSGALG00000046559	PDCD1	183.703		-0.598202	0.105464	-5.67208	1.41072e-08	1.31064e-07		0.166045	0.106098	1.56501	0.117581	0.881959		1.04711	0.105769	9.89999	4.16327e-23	5.78173e-21
			ENSGALG00000007905	LAMB1	75.1937		-1.3493	0.21276	-6.3419	2.26946e-10	2.94037e-09		0.334733	0.214054	1.56378	0.11787	0.881959		0.228418	0.21339	1.07043	0.284428	0.378065
			ENSGALG00000010371	FAM13A	1669.39		0.322202	0.0630422	5.11089	3.20639e-07	2.23815e-06		-0.0991102	0.0634199	-1.56276	0.118109	0.881959		-0.0524166	0.0632066	-0.829291	0.40694	0.50309
			ENSGALG00000003578	FN1	442.204		-1.22101	0.240633	-5.07416	3.89213e-07	2.66512e-06		0.37833	0.242112	1.56262	0.118142	0.881959		0.550364	0.241249	2.28131	0.0225301	0.0448851
			ENSGALG00000054297	-	430.357		-0.520539	0.0916666	-5.67861	1.3579e-08	1.26598e-07		0.144125	0.0922446	1.56243	0.118187	0.881959		-0.778524	0.0919081	-8.47068	2.43958e-17	1.32213e-15
			ENSGALG00000052481	PLP2	532.93		-0.158245	0.0850686	-1.86021	0.0628563	0.108395		0.133753	0.0856071	1.56241	0.118192	0.881959		-0.352216	0.0852823	-4.12999	3.62772e-05	0.00016208
			ENSGALG00000026471	CRIP2	132.239		-0.0031544	0.125758	-0.0250832	0.979989	0.986842		0.197654	0.126535	1.56205	0.118277	0.881959		0.585651	0.12609	4.64471	3.40549e-06	1.95614e-05
			ENSGALG00000037401	IDH3A	391.873		0.249837	0.0615747	4.05746	4.96096e-05	0.000204387		-0.0966636	0.0618851	-1.56199	0.118291	0.881959		0.113778	0.061781	1.84164	0.0655277	0.111644
			ENSGALG00000008942	FOXN2	16.4093		-0.666592	0.124798	-5.34135	9.22568e-08	7.21812e-07		0.194272	0.124419	1.56143	0.118422	0.881959		-0.672131	0.127811	-5.25877	1.45022e-07	1.16332e-06
			ENSGALG00000023468	-	1185.33		0.412762	0.0795656	5.18769	2.12914e-07	1.54103e-06		-0.124813	0.0800616	-1.55896	0.119006	0.881959		0.251389	0.0797623	3.15172	0.0016231	0.00461784
			ENSGALG00000055567	-	13.3837		-0.866666	0.142966	-6.06204	1.34403e-09	1.5083e-08		0.221988	0.142401	1.5589	0.119021	0.881959		0.559346	0.143447	3.89931	9.64667e-05	0.000387261
			ENSGALG00000035980	REXO2	663.571		0.0403673	0.0698993	0.577507	0.563597	0.650947		0.109597	0.0703143	1.55867	0.119074	0.881959		-0.205701	0.0701101	-2.93397	0.00334659	0.00863159
			ENSGALG00000015443	FKTN	41.753		0.421008	0.0707009	5.95478	2.60425e-09	2.7865e-08		0.110143	0.0706737	1.55848	0.11912	0.881959		-0.184663	0.0726235	-2.54275	0.0109985	0.0241847
			ENSGALG00000048054	-	6.91193		-0.104735	0.21282	-0.492131	0.622627	0.701857		0.333792	0.214197	1.55834	0.119153	0.881959		0.712012	0.213824	3.32989	0.000868799	0.00267687
			ENSGALG00000064847	-	30.5209		-0.90981	0.134585	-6.7601	1.379e-11	2.23117e-10		0.210398	0.135055	1.55787	0.119263	0.881959		-0.745538	0.135611	-5.49764	3.84907e-08	3.54881e-07
			ENSGALG00000051379	-	11.9581		-0.581944	0.12857	-4.52627	6.00336e-06	3.04554e-05		-0.199158	0.127876	-1.55743	0.119368	0.881959		0.434949	0.130863	3.32369	0.000888346	0.00272701
			ENSGALG00000033068	TLR21	618.058		-0.155321	0.0710827	-2.18507	0.0288834	0.0558563		0.111309	0.0715254	1.55622	0.119655	0.881959		-0.79103	0.0712817	-11.0972	1.29387e-28	4.42305e-26
			ENSGALG00000042949	MGMT	85.4315		-0.516822	0.0806487	-6.40832	1.47136e-10	1.96358e-09		0.126056	0.0810061	1.55613	0.119678	0.881959		0.299829	0.081264	3.68957	0.000224633	0.000812263
			ENSGALG00000021353	CD72L2	3.93417		-2.16502	0.449611	-4.81533	1.46956e-06	8.65759e-06		0.690909	0.443995	1.55612	0.11968	0.881959		2.64621	0.454049	5.82801	5.60917e-09	6.29473e-08
			ENSGALG00000035978	CDCA7L	21.706		-0.824473	0.132095	-6.2415	4.33382e-10	5.32031e-09		0.2057	0.132222	1.55571	0.119777	0.881959		0.341107	0.132986	2.56498	0.0103182	0.022908
			ENSGALG00000065094	-	103.826		-0.468965	0.147188	-3.18617	0.0014417	0.00409561		0.230404	0.14812	1.55552	0.119821	0.881959		-0.419063	0.147593	-2.83932	0.00452103	0.0112452
			ENSGALG00000035816	FDXR	386.987		0.274355	0.0656636	4.17818	2.93848e-05	0.000127694		0.102732	0.0660503	1.55535	0.119862	0.881959		-0.249078	0.0658685	-3.78144	0.000155926	0.000590404
			ENSGALG00000011823	FAT4	14.1225		-1.14475	0.234561	-4.88039	1.05879e-06	6.50497e-06		0.366207	0.235456	1.55531	0.119872	0.881959		0.524675	0.235124	2.23148	0.0256494	0.0501037
			ENSGALG00000065418	-	66.2433		0.0278232	0.117655	0.236482	0.813059	0.86221		0.184255	0.11853	1.5545	0.120064	0.881959		-1.34893	0.11829	-11.4036	4.01286e-30	1.67186e-27
			ENSGALG00000037735	CENPA	58.4289		-0.486679	0.161917	-3.00573	0.00264948	0.00698219		0.253231	0.162921	1.55432	0.120108	0.881959		0.759959	0.162316	4.68196	2.84142e-06	1.66075e-05
			ENSGALG00000014865	C5orf34	6.13605		0.0911275	0.157487	0.578637	0.562834	0.650355		0.245598	0.158026	1.55416	0.120145	0.881959		0.523625	0.162446	3.22338	0.00126688	0.00373212
			ENSGALG00000012877	CREB3L2	208.034		-0.537698	0.0652917	-8.23531	1.79094e-16	5.59176e-15		-0.102022	0.0656578	-1.55384	0.120222	0.881959		-0.324648	0.0656205	-4.94736	7.52272e-07	5.09878e-06
			ENSGALG00000025764	FKBP10	107.251		-0.987381	0.189839	-5.20114	1.98067e-07	1.44218e-06		0.296617	0.190989	1.55306	0.12041	0.881959		0.74656	0.190291	3.92325	8.73619e-05	0.00035477
			ENSGALG00000012799	RREB1	266.455		0.142934	0.0813579	1.75685	0.078943	0.131181		-0.127026	0.0817972	-1.55294	0.120438	0.881959		0.333077	0.0816163	4.08101	4.48413e-05	0.000195623
			ENSGALG00000067824	-	28.6523		0.702855	0.25441	2.76268	0.00573287	0.0137862		-0.396683	0.255449	-1.55289	0.12045	0.881959		0.988248	0.256588	3.8515	0.000117396	0.000461145
			ENSGALG00000016261	CYBB	42.2561		-0.531681	0.172143	-3.0886	0.002011	0.00546486		0.268606	0.172994	1.55269	0.120496	0.881959		0.705899	0.173329	4.0726	4.64904e-05	0.000201893
			ENSGALG00000007361	SST1	2436.14		0.546309	0.0870097	6.27871	3.41384e-10	4.31815e-09		0.135913	0.0875474	1.55245	0.120556	0.881959		-0.62804	0.0872243	-7.20028	6.00876e-13	1.52879e-11
			ENSGALG00000004937	VGLL4	68.4459		-0.295268	0.0963581	-3.06428	0.00218198	0.00587323		0.15015	0.0967874	1.55134	0.120821	0.881959		-0.0140337	0.0971797	-0.14441	0.885177	0.91818
			ENSGALG00000011762	UBA6	46.1707		0.276151	0.104302	2.64761	0.00810625	0.0185943		-0.162293	0.104628	-1.55115	0.120867	0.881959		0.340181	0.10508	3.23735	0.00120647	0.00356957
			ENSGALG00000007668	BMP7	8.12923		-1.45945	0.226815	-6.43456	1.23835e-10	1.66429e-09		0.349433	0.225279	1.55111	0.120874	0.881959		0.607881	0.226076	2.68884	0.00717014	0.01675
			ENSGALG00000062707	-	66.1015		-1.4042	0.243762	-5.76055	8.38411e-09	8.2008e-08		0.380181	0.245209	1.55043	0.121038	0.881959		1.26426	0.244472	5.17139	2.32361e-07	1.76817e-06
			ENSGALG00000061805	-	169.15		-0.346814	0.144044	-2.40769	0.0160539	0.0334736		0.224646	0.144925	1.55009	0.121121	0.881959		-0.666197	0.144456	-4.61177	3.99256e-06	2.25833e-05
			ENSGALG00000014412	CSTA	268.511		0.31627	0.104862	3.01606	0.00256084	0.00677269		-0.163424	0.105487	-1.54923	0.121327	0.881959		-0.703219	0.105152	-6.68766	2.26762e-11	4.16991e-10
			ENSGALG00000009331	FBXO28	92.798		0.208848	0.0570741	3.65924	0.000252965	0.000875754		-0.0886322	0.0572339	-1.5486	0.121479	0.881959		0.0689284	0.0578291	1.19193	0.233287	0.321234
			ENSGALG00000030157	MCTP2	20.7723		-0.357777	0.122096	-2.9303	0.00338636	0.00867876		0.189439	0.122344	1.54841	0.121523	0.881959		-0.536578	0.124288	-4.3172	1.58024e-05	7.68898e-05
			ENSGALG00000067750	-	32.6899		-0.307783	0.125711	-2.44834	0.0143518	0.0303952		-0.195142	0.126048	-1.54815	0.121585	0.881959		1.40352	0.12857	10.9164	9.62782e-28	2.98507e-25
			ENSGALG00000068027	-	59.5056		-0.260681	0.122805	-2.12271	0.0337779	0.0640669		0.191261	0.123598	1.54744	0.121756	0.881959		0.369138	0.123166	2.99707	0.00272587	0.00723642
			ENSGALG00000068469	-	56.819		-0.383676	0.0998622	-3.84206	0.000122007	0.000456267		0.155155	0.100275	1.5473	0.12179	0.881959		-0.516608	0.100699	-5.13023	2.89396e-07	2.16268e-06
			ENSGALG00000049034	MAP10	17.3162		-0.999882	0.12875	-7.76606	8.09623e-15	2.01379e-13		0.198177	0.128084	1.54725	0.121803	0.881959		-0.447979	0.129304	-3.46454	0.000531143	0.00174071
			ENSGALG00000058335	-	10.3479		-0.45284	0.148878	-3.04168	0.00235266	0.00628826		0.230516	0.149006	1.54703	0.121857	0.881959		-0.089345	0.150621	-0.593177	0.553062	0.639444
			ENSGALG00000004981	TSEN2	40.8829		-0.282237	0.086644	-3.25743	0.00112425	0.00329205		0.134392	0.0868724	1.54701	0.121862	0.881959		-0.141192	0.0877663	-1.60873	0.107676	0.169318
			ENSGALG00000017321	PLEKHB1	62.7064		-0.67225	0.100406	-6.69529	2.15248e-11	3.34462e-10		0.156012	0.100863	1.54678	0.121917	0.881959		0.576432	0.100961	5.70944	1.13348e-08	1.18151e-07
			ENSGALG00000005315	RPUSD1	601.478		0.104198	0.0897902	1.16046	0.245861	0.335636		0.13975	0.0903503	1.54676	0.121921	0.881959		-0.312212	0.0900226	-3.46816	0.000524041	0.00172039
			ENSGALG00000026364	ASAH1	609.103		0.0940693	0.0713351	1.3187	0.187271	0.268924		0.110806	0.0717365	1.54462	0.122437	0.884189		-0.444032	0.071552	-6.20572	5.44453e-10	7.67299e-09
			ENSGALG00000016809	EDAR	2.82668		-0.864936	0.314476	-2.7504	0.00595218	0.0142519		0.483791	0.313258	1.54439	0.122495	0.884189		0.970444	0.325934	2.97742	0.00290682	0.00764978
			ENSGALG00000035094	CDH17	2343.9		0.335423	0.0670905	4.99956	5.74605e-07	3.76629e-06		-0.104143	0.0674904	-1.54308	0.122811	0.885995		-0.280143	0.0672621	-4.16495	3.11425e-05	0.000141571
			ENSGALG00000028505	PSMD4	2385.64		0.13265	0.0470749	2.81786	0.00483453	0.0118897		-0.0730193	0.0473628	-1.5417	0.123146	0.886711		0.16255	0.047196	3.44415	0.000572857	0.00185688
			ENSGALG00000044799	VSIG4	38.4762		-0.508128	0.145318	-3.49666	0.00047112	0.00152451		0.225088	0.146012	1.54158	0.123176	0.886711		0.718342	0.146185	4.91392	8.92727e-07	5.93904e-06
			ENSGALG00000001383	HTR4	319.61		0.438785	0.0951144	4.61323	3.96458e-06	2.09271e-05		0.14743	0.0956796	1.54087	0.123348	0.887336		-0.190358	0.095389	-1.9956	0.0459777	0.0824222
			ENSGALG00000033129	ZFP36L2	1461.87		-0.158268	0.0768207	-2.06022	0.0393774	0.0729341		0.119056	0.0772904	1.54037	0.123469	0.887336		-0.224053	0.077021	-2.90898	0.00362612	0.00925942
			ENSGALG00000006143	PI4K2A	857.916		0.235577	0.0513199	4.59035	4.42493e-06	2.30984e-05		-0.0795389	0.0516423	-1.54019	0.123514	0.887336		-0.221364	0.0514511	-4.30242	1.6894e-05	8.17238e-05
			ENSGALG00000003854	IFT81	19.6133		0.861816	0.129792	6.63996	3.13761e-11	4.73197e-10		-0.199164	0.129316	-1.54013	0.12353	0.887336		0.367225	0.130459	2.81487	0.00487972	0.0119875
			ENSGALG00000052329	PEX11B	38.3537		-0.512289	0.0976015	-5.24879	1.53105e-07	1.14674e-06		0.150819	0.0979918	1.53909	0.123781	0.887451		0.061047	0.0980992	0.622298	0.533746	0.622732
			ENSGALG00000016282	ZNF451	26.5995		0.15599	0.0993788	1.56965	0.116496	0.181653		-0.153179	0.0995762	-1.53831	0.123974	0.887451		0.305912	0.100603	3.04078	0.00235964	0.00638625
			ENSGALG00000008011	SLC25A19	104.189		0.257181	0.0778252	3.3046	0.000951114	0.00283865		-0.120222	0.0781598	-1.53816	0.12401	0.887451		-0.0412057	0.0782592	-0.526529	0.598521	0.679915
			ENSGALG00000042265	-	3.02209		1.05454	0.275844	3.82297	0.000131855	0.000488574		-0.420965	0.273829	-1.53733	0.124213	0.887451		-0.88081	0.281307	-3.13114	0.0017413	0.00490492
			ENSGALG00000012444	ACVR2A	744.062		0.263226	0.0560312	4.69785	2.6292e-06	1.45749e-05		-0.0866095	0.0563484	-1.53704	0.124285	0.887451		-0.282406	0.0562089	-5.02422	5.05494e-07	3.56574e-06
			ENSGALG00000041238	LOC417113	15.1532		-0.903718	0.168313	-5.36929	7.90482e-08	6.27677e-07		0.259272	0.168737	1.53654	0.124405	0.887451		0.367785	0.16815	2.18725	0.0287243	0.0552761
			ENSGALG00000037043	PIK3C2B	197.133		-0.371471	0.0997033	-3.72577	0.000194722	0.000694617		0.154131	0.100314	1.53648	0.12442	0.887451		0.308705	0.099993	3.08727	0.00202007	0.00558283
			ENSGALG00000058274	-	440.733		0.39937	0.0688886	5.79734	6.7376e-09	6.73356e-08		-0.106431	0.0692741	-1.53638	0.124446	0.887451		0.167409	0.0691052	2.42252	0.0154134	0.0322914
			ENSGALG00000015297	FOXO3	80.3985		0.0135506	0.105526	0.12841	0.897824	0.927748		0.162972	0.10611	1.53587	0.124569	0.887451		-0.735023	0.106028	-6.93234	4.13931e-12	8.8438e-11
			ENSGALG00000000589	BTN1A1	197.06		-0.437457	0.0729727	-5.9948	2.03731e-09	2.21726e-08		0.112719	0.0734061	1.53556	0.124648	0.887451		0.265704	0.0732336	3.62816	0.000285443	0.00100146
			ENSGALG00000016865	TPP2	80.6477		0.151748	0.0616047	2.46325	0.0137685	0.0293464		-0.0948073	0.0617498	-1.53535	0.124699	0.887451		0.198369	0.0622899	3.18461	0.00144949	0.00419543
			ENSGALG00000010322	JDP2	127.815		0.307301	0.0877329	3.50269	0.000460579	0.00149475		0.135536	0.088279	1.53532	0.124705	0.887451		-0.176381	0.0879997	-2.00433	0.0450344	0.0809162
			ENSGALG00000010612	PRKD3	20.3406		-0.267631	0.114595	-2.33545	0.0195199	0.0397372		0.176143	0.114741	1.53513	0.124752	0.887451		0.721482	0.117921	6.11835	9.45495e-10	1.26687e-08
			ENSGALG00000013348	OTUD7B	245.278		0.186761	0.0530543	3.52019	0.000431235	0.00140605		-0.0818631	0.0533365	-1.53484	0.124823	0.887451		-0.00880889	0.0533	-0.16527	0.868731	0.904838
			ENSGALG00000004169	LOC422151	136.086		-0.394424	0.0810483	-4.86653	1.13577e-06	6.90786e-06		0.124975	0.0814779	1.53385	0.125066	0.887451		-0.272635	0.0814587	-3.34691	0.000817166	0.00253891
			ENSGALG00000054455	-	8.59747		-0.613872	0.190721	-3.21869	0.00128777	0.00370972		0.293662	0.191606	1.53264	0.125365	0.887451		-0.476526	0.191312	-2.49084	0.0127443	0.0273954
			ENSGALG00000014859	ZNF131	15.1435		-0.0760606	0.138066	-0.550899	0.581703	0.666718		-0.212204	0.138486	-1.53231	0.125446	0.887451		0.474071	0.139542	3.39734	0.000680438	0.0021558
			ENSGALG00000063316	-	40.3232		-0.127326	0.13379	-0.951685	0.341257	0.43835		0.206378	0.13471	1.53202	0.125518	0.887451		0.520168	0.134197	3.87616	0.000106119	0.000420563
			ENSGALG00000013708	CYB5A	4844.68		0.549517	0.069719	7.88188	3.22483e-15	8.46327e-14		-0.107439	0.0701409	-1.53176	0.125581	0.887451		0.407736	0.0698924	5.83377	5.41879e-09	6.09134e-08
			ENSGALG00000065115	-	27.6671		5.02578	0.410201	12.252	1.63915e-34	2.27638e-32		-0.617887	0.403583	-1.531	0.125769	0.887451		0.553994	0.402917	1.37496	0.169144	0.2471
			ENSGALG00000015397	FNTA	102.586		0.20277	0.0591897	3.42577	0.000613051	0.00192175		-0.090836	0.0593526	-1.53045	0.125906	0.887451		0.0633151	0.0598414	1.05805	0.290033	0.384099
			ENSGALG00000003339	MTOR	88.0634		0.0649198	0.0915865	0.708836	0.478426	0.57344		-0.140781	0.091992	-1.53036	0.125929	0.887451		-0.303589	0.0921368	-3.29498	0.000984273	0.00298303
			ENSGALG00000010122	SH2D4A	83.4712		0.438767	0.10628	4.12842	3.65263e-05	0.000155135		-0.163067	0.106594	-1.52979	0.126069	0.887451		0.340563	0.10701	3.18254	0.00145988	0.00421735
			ENSGALG00000034939	-	128.427		-0.230258	0.0763716	-3.01498	0.00256999	0.00678992		0.11753	0.0768351	1.52963	0.126107	0.887451		0.499906	0.0766068	6.5256	6.77276e-11	1.13864e-09
			ENSGALG00000064225	-	41.2873		0.065235	0.102333	0.637479	0.523813	0.615284		-0.156946	0.102614	-1.52948	0.126146	0.887451		0.82126	0.103847	7.90839	2.60739e-15	9.82677e-14
			ENSGALG00000013512	BTF3	1125.41		0.254067	0.0597481	4.25231	2.11573e-05	9.49087e-05		0.0918585	0.060104	1.52833	0.126431	0.887451		0.0339291	0.0599162	0.566275	0.571207	0.655864
			ENSGALG00000027159	CNKSR3	26.3322		1.52989	0.128544	11.9017	1.16002e-32	1.41884e-30		-0.193672	0.126743	-1.52808	0.126493	0.887451		-0.0266384	0.127774	-0.20848	0.834854	0.879169
			ENSGALG00000011428	AZI2	308.645		0.244111	0.0478789	5.0985	3.4235e-07	2.37595e-06		-0.0734516	0.0480687	-1.52805	0.126499	0.887451		0.10599	0.0481412	2.20166	0.0276896	0.0534468
			ENSGALG00000054976	IL11	6.11863		-0.895988	0.197429	-4.53828	5.67156e-06	2.89373e-05		0.299614	0.196128	1.52765	0.1266	0.887451		0.389728	0.197013	1.97819	0.0479078	0.085229
			ENSGALG00000058203	-	646.957		0.230758	0.0703407	3.28058	0.00103596	0.00306171		-0.108076	0.070754	-1.52749	0.12664	0.887451		0.315612	0.0705431	4.47404	7.67563e-06	4.05273e-05
			ENSGALG00000014081	OCIAD2	597.5		0.106324	0.046697	2.27689	0.0227927	0.0454754		0.0716942	0.0469438	1.52723	0.126703	0.887451		-0.184511	0.0468731	-3.93638	8.27184e-05	0.000337765
			ENSGALG00000008009	BCAP29	225.772		-0.2199	0.0526617	-4.17571	2.97059e-05	0.000128815		0.0807824	0.0529182	1.52655	0.126873	0.887451		-0.224829	0.0529773	-4.24386	2.19703e-05	0.000103173
			ENSGALG00000063354	-	21.5897		0.826452	0.192102	4.30216	1.6914e-05	7.77846e-05		0.294494	0.192947	1.5263	0.126936	0.887451		-0.510859	0.192686	-2.65124	0.00801957	0.0184244
			ENSGALG00000065261	-	21.394		1.01995	0.157371	6.48118	9.10083e-11	1.25847e-09		-0.240101	0.157359	-1.52582	0.127055	0.887451		0.475759	0.158031	3.01054	0.00260781	0.00696042
			ENSGALG00000008439	CD36	115.969		0.26087	0.230826	1.13016	0.258409	0.348978		-0.353847	0.231934	-1.52564	0.1271	0.887451		1.82492	0.231541	7.88164	3.23105e-15	1.19325e-13
			ENSGALG00000007082	CREM	128.5		0.0564318	0.0601332	0.938446	0.348015	0.445229		0.0919844	0.060356	1.52403	0.127501	0.887451		-0.268435	0.0606928	-4.42285	9.74087e-06	5.00202e-05
			ENSGALG00000065190	-	6.36075		-0.167701	0.17599	-0.952904	0.340639	0.437767		-0.267932	0.175961	-1.52268	0.12784	0.887451		0.543727	0.182231	2.98372	0.00284766	0.00752079
			ENSGALG00000009482	HEPACAM2	161.71		-0.29012	0.0941672	-3.08091	0.0020637	0.00559552		-0.144164	0.0946956	-1.52239	0.127911	0.887451		-0.336166	0.0945535	-3.5553	0.000377548	0.001287
			ENSGALG00000057639	-	60.06		-1.29211	0.145545	-8.87777	6.82159e-19	2.79832e-17		0.222724	0.146305	1.52233	0.127927	0.887451		0.634557	0.146161	4.3415	1.41513e-05	6.96694e-05
			ENSGALG00000005379	SGSM1	10.4647		0.811532	0.183434	4.42412	9.68369e-06	4.69978e-05		0.278995	0.183312	1.52197	0.128017	0.887451		0.167726	0.184228	0.910429	0.362596	0.458864
			ENSGALG00000007989	ADNP	73.6491		-0.166708	0.089855	-1.8553	0.0635531	0.109426		0.137372	0.0902757	1.5217	0.128085	0.887451		-0.2675	0.0902926	-2.96259	0.00305059	0.00796835
			ENSGALG00000002651	ST3GAL2	175.829		-0.0838896	0.0840278	-0.998355	0.318107	0.41412		0.12855	0.0845494	1.52041	0.128408	0.887451		0.533098	0.0842576	6.32701	2.49961e-10	3.77832e-09
			ENSGALG00000028056	RRP36	1075.7		0.427631	0.067391	6.34552	2.21677e-10	2.88074e-09		-0.103065	0.067798	-1.52018	0.128467	0.887451		-0.0736546	0.067566	-1.09011	0.275663	0.368768
			ENSGALG00000041959	-	8.39655		-0.0381128	0.176785	-0.215588	0.829309	0.874572		-0.26991	0.177553	-1.52016	0.128471	0.887451		0.563245	0.178773	3.15063	0.00162921	0.00463422
			ENSGALG00000021451	LOC415661	14782.6		0.515091	0.100475	5.12658	2.95053e-07	2.07763e-06		-0.153654	0.101092	-1.51994	0.128525	0.887451		0.704668	0.100721	6.99622	2.6296e-12	5.82355e-11
			ENSGALG00000012082	FAIM	48.2337		0.244282	0.0788328	3.09874	0.00194348	0.005303		0.120001	0.0789872	1.51925	0.1287	0.887451		-0.0267748	0.0800331	-0.334547	0.737967	0.800079
			ENSGALG00000031296	LOC424740	1133.12		0.172945	0.0407762	4.24132	2.22214e-05	9.93145e-05		-0.0622718	0.0409966	-1.51895	0.128775	0.887451		0.010773	0.0409248	0.263238	0.792367	0.843757
			ENSGALG00000009119	THUMPD2	36.4974		-0.211914	0.0839906	-2.52307	0.0116334	0.025355		0.127777	0.0841238	1.51892	0.128783	0.887451		0.473634	0.0859616	5.50983	3.59172e-08	3.33228e-07
			ENSGALG00000045795	-	15.1775		-0.369489	0.151219	-2.44341	0.0145491	0.0307545		0.230999	0.152103	1.5187	0.128838	0.887451		-0.470594	0.152211	-3.09172	0.00198998	0.00550767
			ENSGALG00000041676	LOC107049486	513.392		0.04369	0.0510723	0.855454	0.3923	0.490863		0.0780338	0.0513995	1.51818	0.128968	0.887451		-0.19264	0.0512211	-3.76096	0.000169261	0.000634453
			ENSGALG00000004505	CCDC137	147.214		0.0550171	0.0604739	0.909767	0.362945	0.460968		0.0923144	0.0608064	1.51817	0.128972	0.887451		0.375993	0.0607421	6.19	6.01638e-10	8.35809e-09
			ENSGALG00000062035	-	5.07361		-1.34619	0.216765	-6.21038	5.28582e-10	6.38321e-09		-0.320716	0.211265	-1.51808	0.128995	0.887451		-0.186702	0.214816	-0.869125	0.384779	0.48082
			ENSGALG00000041299	E2F8	21.693		-0.421246	0.119885	-3.51374	0.000441839	0.00143673		0.182482	0.120208	1.51806	0.129	0.887451		0.162042	0.121028	1.33889	0.180608	0.260676
			ENSGALG00000004442	PPA1	2342.43		0.136038	0.0889899	1.5287	0.12634	0.19432		-0.135841	0.0895337	-1.51721	0.129215	0.887451		0.26848	0.0892172	3.00928	0.00261868	0.00698804
			ENSGALG00000045168	RESF1	31.5796		0.211592	0.120214	1.76013	0.0783858	0.130418		-0.182843	0.120518	-1.51714	0.129232	0.887451		0.429717	0.121364	3.54073	0.000399026	0.00135158
			ENSGALG00000005914	FAM21C	164.253		0.386823	0.0677107	5.71288	1.11081e-08	1.0548e-07		-0.103085	0.067955	-1.51696	0.129276	0.887451		0.1402	0.0680718	2.05959	0.0394382	0.072353
			ENSGALG00000010323	BATF	227.054		-0.252586	0.0725209	-3.48294	0.000495936	0.00159398		-0.110641	0.0729458	-1.51675	0.129329	0.887451		0.698178	0.0727815	9.5928	8.5728e-22	9.85281e-20
			ENSGALG00000025792	FRRS1L	54.2968		-0.181171	0.088646	-2.04376	0.0409771	0.0754255		0.135069	0.0890519	1.51674	0.129332	0.887451		-0.347692	0.0895326	-3.88341	0.000103002	0.000409185
			ENSGALG00000039755	LOC112531360	202.676		-0.473789	0.110964	-4.26975	1.95696e-05	8.85643e-05		0.169347	0.111659	1.51665	0.129356	0.887451		0.123419	0.111232	1.10957	0.267186	0.359592
			ENSGALG00000003684	-	37.0766		-0.24497	0.0781733	-3.13368	0.00172629	0.00479493		0.118686	0.0782573	1.51662	0.129363	0.887451		0.105947	0.0799594	1.32501	0.185169	0.265993
			ENSGALG00000061603	-	3.78898		-0.727992	0.244473	-2.9778	0.00290325	0.00756126		-0.369344	0.243546	-1.51653	0.129386	0.887451		-0.751705	0.25033	-3.00285	0.00267463	0.00711883
			ENSGALG00000035052	BMP3	47.3439		-0.184116	0.145913	-1.26182	0.207014	0.292067		0.222485	0.146719	1.5164	0.129418	0.887451		-1.2783	0.146682	-8.7148	2.9126e-18	1.90347e-16
			ENSGALG00000013568	NR4A3	14.995		-0.253916	0.192185	-1.32121	0.186433	0.268018		0.292788	0.193107	1.5162	0.129469	0.887451		0.725864	0.193985	3.74185	0.000182667	0.000677229
			ENSGALG00000012075	DTX3L	307.988		0.306584	0.0658731	4.65416	3.253e-06	1.75299e-05		-0.10036	0.0661947	-1.51614	0.129484	0.887451		-0.0247526	0.0660946	-0.374503	0.70803	0.774361
			ENSGALG00000033203	TRIM54	102.474		0.592823	0.0902155	6.57119	4.99159e-11	7.25713e-10		-0.137462	0.0907199	-1.51523	0.129714	0.887451		-0.00468309	0.0904553	-0.0517724	0.95871	0.970968
			ENSGALG00000005345	CABLES2	38.7869		-0.422589	0.084492	-5.00152	5.68795e-07	3.73555e-06		-0.128139	0.0846359	-1.514	0.130026	0.887451		0.0242835	0.0855211	0.283947	0.776451	0.830657
			ENSGALG00000013591	BLOC1S4	430.167		0.340386	0.0585855	5.81006	6.2449e-09	6.27408e-08		-0.0891731	0.058905	-1.51385	0.130065	0.887451		0.072225	0.0587747	1.22884	0.21913	0.305303
			ENSGALG00000003326	AMACR	67.652		-0.195312	0.102278	-1.90961	0.0561834	0.0986613		0.15553	0.102766	1.51345	0.130166	0.887451		-0.397079	0.102871	-3.85995	0.000113408	0.000446664
			ENSGALG00000059844	-	7.11771		-0.861785	0.185327	-4.65009	3.31795e-06	1.78438e-05		0.278389	0.183976	1.51318	0.130233	0.887451		0.891206	0.189618	4.70002	2.60139e-06	1.53731e-05
			ENSGALG00000059440	-	3.28173		-4.95521	0.409623	-12.097	1.09555e-33	1.40441e-31		-0.50825	0.335894	-1.51313	0.130247	0.887451		0.603229	0.34114	1.76827	0.0770152	0.127691
			ENSGALG00000007994	PARD6B	71.8594		0.213832	0.0627632	3.40696	0.000656897	0.00204668		-0.095148	0.0628892	-1.51295	0.130293	0.887451		-0.182418	0.0635163	-2.87199	0.00407901	0.0102684
			ENSGALG00000016949	WBP4	48.2854		-0.0750586	0.101451	-0.73985	0.459391	0.556419		-0.154116	0.101873	-1.51282	0.130326	0.887451		0.298655	0.102223	2.9216	0.00348244	0.00894047
			ENSGALG00000016716	STAG3	84.9802		0.247719	0.07837	3.16089	0.00157289	0.00441805		-0.118844	0.0785745	-1.5125	0.130408	0.887451		0.205132	0.0792361	2.58888	0.00962898	0.0216409
			ENSGALG00000026836	COL16A1	114.087		-1.23645	0.245169	-5.04327	4.57647e-07	3.08773e-06		0.372887	0.246668	1.51169	0.130611	0.887451		0.241217	0.245753	0.981545	0.326324	0.422466
			ENSGALG00000004268	NIPAL3	178.79		0.220159	0.0564355	3.90108	9.57631e-05	0.000368141		-0.085541	0.0566314	-1.51049	0.130919	0.887451		0.00577738	0.0568187	0.101681	0.91901	0.943504
			ENSGALG00000050937	UXT	541.491		0.48086	0.101362	4.74398	2.09563e-06	1.19193e-05		0.154002	0.102003	1.50978	0.131099	0.887451		0.481117	0.101611	4.73487	2.19193e-06	1.3235e-05
			ENSGALG00000038776	SYDE2	28.7563		-0.617058	0.113011	-5.46015	4.75736e-08	3.97401e-07		0.170933	0.113244	1.50941	0.131193	0.887451		0.343504	0.114302	3.00523	0.00265382	0.00706906
			ENSGALG00000028622	-	29.951		-1.19839	0.230009	-5.21017	1.88671e-07	1.38435e-06		0.348829	0.231284	1.50823	0.131497	0.887451		0.563838	0.230437	2.44682	0.0144124	0.0304462
			ENSGALG00000004727	ULK2	68.7766		-0.511154	0.114439	-4.46659	7.94773e-06	3.92441e-05		0.1735	0.115037	1.50822	0.131499	0.887451		-0.967922	0.115062	-8.4122	4.02402e-17	2.05549e-15
			ENSGALG00000000284	HOXB4	20.7301		-1.07466	0.212532	-5.05646	4.2712e-07	2.90233e-06		0.322082	0.213554	1.5082	0.131504	0.887451		0.705779	0.213458	3.3064	0.000945031	0.00287455
			ENSGALG00000005929	MAML1	51.959		-0.303705	0.0813736	-3.73223	0.000189794	0.000679102		0.123046	0.0816069	1.50778	0.13161	0.887451		-0.301958	0.0826165	-3.65494	0.000257247	0.00091359
			ENSGALG00000004679	AKAP10	133.472		-0.13939	0.051493	-2.70696	0.00679018	0.0159998		0.0778594	0.0516454	1.50758	0.131663	0.887451		-0.21056	0.0522359	-4.03094	5.55532e-05	0.000237459
			ENSGALG00000062858	-	863.188		0.382012	0.0384369	9.93867	2.82578e-23	1.72024e-21		-0.058277	0.0386621	-1.50734	0.131723	0.887451		-0.0554959	0.0385516	-1.43952	0.150002	0.22403
			ENSGALG00000039990	TNC	62.4582		-1.00164	0.232158	-4.31448	1.59979e-05	7.41341e-05		0.351986	0.233518	1.50732	0.131729	0.887451		1.04199	0.232919	4.47362	7.69067e-06	4.05585e-05
			ENSGALG00000055727	-	265.173		-0.109286	0.0952023	-1.14794	0.250994	0.341106		-0.144348	0.0957871	-1.50697	0.131819	0.887451		0.642176	0.0954361	6.72886	1.70995e-11	3.25208e-10
			ENSGALG00000032529	WDR43	132.904		-0.486365	0.0953994	-5.09819	3.42912e-07	2.37738e-06		-0.144409	0.095905	-1.50575	0.132132	0.887451		-0.0393847	0.0959126	-0.410631	0.681343	0.751213
			ENSGALG00000060610	-	1378.83		0.453609	0.0653003	6.94651	3.74428e-12	6.66472e-11		-0.0988968	0.0656866	-1.50559	0.132173	0.887451		0.476745	0.0654798	7.28079	3.31869e-13	8.79619e-12
			ENSGALG00000005393	ARF1	2856.69		-0.148874	0.0664808	-2.23935	0.0251331	0.0495087		0.100659	0.0668822	1.50502	0.13232	0.887451		-0.358634	0.0666596	-5.38008	7.44508e-08	6.40542e-07
			ENSGALG00000015258	DCBLD2	24.9962		-0.887562	0.115879	-7.6594	1.86809e-14	4.48746e-13		0.173973	0.11561	1.50483	0.132368	0.887451		0.432025	0.117667	3.67159	0.000241045	0.000864573
			ENSGALG00000006424	JADE2	124.68		-0.065332	0.0672483	-0.971504	0.331297	0.428244		0.101689	0.0675779	1.50477	0.132383	0.887451		0.453824	0.0676443	6.70898	1.95987e-11	3.67986e-10
			ENSGALG00000006567	UBASH3B	43.1253		-0.439618	0.110839	-3.96629	7.3e-05	0.000288721		-0.167286	0.111245	-1.50376	0.132644	0.887451		0.192882	0.112096	1.72068	0.0853087	0.139124
			ENSGALG00000040896	FASN	194.591		-0.321616	0.0659476	-4.87684	1.07799e-06	6.60163e-06		-0.0996504	0.0662688	-1.50373	0.132651	0.887451		0.233219	0.0663904	3.51284	0.00044335	0.00148511
			ENSGALG00000040855	PTPRR	184.786		0.147937	0.0944097	1.56697	0.117121	0.182392		-0.142723	0.0949302	-1.50345	0.132724	0.887451		-0.707185	0.094713	-7.46661	8.22874e-14	2.39532e-12
			ENSGALG00000001343	LAMB3	140.176		0.486378	0.174894	2.78098	0.00541943	0.013106		-0.264359	0.175844	-1.50337	0.132742	0.887451		0.88844	0.175491	5.06259	4.13607e-07	2.96622e-06
			ENSGALG00000013747	TAGAP	88.0482		-0.293258	0.0763711	-3.8399	0.000123082	0.000459903		-0.115122	0.0766227	-1.50246	0.132979	0.887451		0.445152	0.0774376	5.74853	9.00231e-09	9.64781e-08
			ENSGALG00000014869	NNT	203.491		0.00547464	0.0686756	0.0797174	0.936462	0.956625		0.103572	0.0689822	1.50143	0.133245	0.887451		-0.520363	0.0690238	-7.53889	4.73994e-14	1.42007e-12
			ENSGALG00000034982	CYP11A1	10.4891		-0.822763	0.181739	-4.52718	5.9777e-06	3.03599e-05		0.273579	0.182223	1.50134	0.133267	0.887451		-0.107065	0.181383	-0.59027	0.55501	0.641417
			ENSGALG00000004932	ATG7	39.7156		-0.0301899	0.0805508	-0.374793	0.707814	0.776546		0.121191	0.0807228	1.50132	0.133274	0.887451		-0.299891	0.0823249	-3.64277	0.000269717	0.000952296
			ENSGALG00000009807	FLVCR1	11.5196		0.209604	0.156374	1.34041	0.180112	0.260525		0.23563	0.156956	1.50125	0.133291	0.887451		-0.625361	0.158139	-3.95451	7.66924e-05	0.000316063
			ENSGALG00000027036	PKIB	25.068		-0.388526	0.151108	-2.57118	0.0101353	0.0224795		0.227692	0.151692	1.50101	0.133352	0.887451		0.832893	0.152412	5.46473	4.63603e-08	4.21033e-07
			ENSGALG00000051397	RPEL1	1941.15		0.0878421	0.0448546	1.95837	0.0501861	0.0896771		0.0677427	0.0451327	1.50097	0.133364	0.887451		-0.253117	0.0449704	-5.62852	1.81766e-08	1.80037e-07
			ENSGALG00000049882	SMPDL3A	89.6393		-1.0242	0.0697734	-14.6789	8.79489e-49	2.29909e-46		0.104764	0.0698167	1.50056	0.13347	0.887451		-0.136709	0.0701286	-1.9494	0.0512477	0.0903271
			ENSGALG00000005452	TADA2A	47.0118		-0.41037	0.0931098	-4.40738	1.0463e-05	5.04494e-05		0.140119	0.0934253	1.49979	0.133668	0.887451		0.339162	0.094244	3.59876	0.000319732	0.00110949
			ENSGALG00000006254	ERCC6	28.5128		0.450169	0.109126	4.1252	3.70412e-05	0.000157172		-0.163633	0.109139	-1.4993	0.133795	0.887451		0.189437	0.110324	1.7171	0.0859609	0.140016
			ENSGALG00000006402	NRROS	77.8533		-0.266309	0.0861034	-3.0929	0.0019821	0.00539184		0.129806	0.0865885	1.49911	0.133845	0.887451		0.733203	0.0864615	8.48012	2.2497e-17	1.23938e-15
			ENSGALG00000010818	PLPP3	30.5815		-0.88544	0.179527	-4.93207	8.13624e-07	5.13627e-06		0.270428	0.180409	1.49897	0.133881	0.887451		0.66042	0.180652	3.65576	0.000256424	0.00091091
			ENSGALG00000040823	CHRAC1	128.443		0.00587146	0.0536931	0.109352	0.912923	0.938838		0.0807195	0.0538613	1.49865	0.133963	0.887451		0.311509	0.0543679	5.72965	1.00636e-08	1.06313e-07
			ENSGALG00000031331	PKIG	258.744		0.191311	0.0814518	2.34877	0.0188358	0.0385151		0.122729	0.0818938	1.49863	0.133969	0.887451		0.593289	0.0817994	7.25298	4.077e-13	1.06345e-11
			ENSGALG00000015284	RGMB	27.1495		-0.529642	0.0945748	-5.60025	2.14047e-08	1.91779e-07		0.1416	0.0945001	1.49841	0.134028	0.887451		-0.180334	0.0963387	-1.87188	0.0612234	0.105374
			ENSGALG00000039432	P2RY13	19.6064		-0.901857	0.183391	-4.91767	8.75783e-07	5.48166e-06		0.275832	0.18409	1.49836	0.134041	0.887451		0.627033	0.184635	3.39607	0.000683609	0.00216379
			ENSGALG00000009977	SMAD1	250.597		0.195147	0.0999066	1.9533	0.0507843	0.0906485		0.150485	0.100467	1.49785	0.134172	0.887451		-0.459713	0.100228	-4.58669	4.50334e-06	2.51312e-05
			ENSGALG00000010607	SPATA7	5.0035		-0.934314	0.230776	-4.04857	5.15314e-05	0.000211501		0.342848	0.228965	1.49738	0.134293	0.887451		0.497879	0.237175	2.09921	0.0357984	0.0667129
			ENSGALG00000026585	-	7.7176		-0.714068	0.219369	-3.25509	0.00113355	0.0033156		0.329552	0.220118	1.49716	0.134351	0.887451		0.899723	0.220245	4.08511	4.40563e-05	0.00019245
			ENSGALG00000010569	TXNDC12	1004.87		0.163644	0.0566925	2.88651	0.00389541	0.0098266		0.0853339	0.0570274	1.49637	0.134558	0.887451		-0.228938	0.0568547	-4.02672	5.65597e-05	0.000241375
			ENSGALG00000031789	GMCL1	646.831		0.19546	0.0342906	5.70008	1.19748e-08	1.12986e-07		-0.0515996	0.034501	-1.4956	0.134759	0.887451		-0.0301069	0.0344069	-0.875026	0.38156	0.477783
			ENSGALG00000032178	MAP2K4	104.964		-0.103608	0.0542591	-1.90951	0.0561968	0.098672		-0.0814093	0.0544374	-1.49547	0.134793	0.887451		-0.207586	0.0550064	-3.77385	0.000160745	0.000606409
			ENSGALG00000006167	LOC107056693	92.9608		0.307614	0.0854153	3.60139	0.000316521	0.00106859		-0.128253	0.0857704	-1.4953	0.134835	0.887451		-0.0846109	0.085717	-0.987095	0.323596	0.419771
			ENSGALG00000015313	PDSS2	187.926		0.0411808	0.0745749	0.552207	0.580806	0.666034		-0.111992	0.0749561	-1.49411	0.135148	0.887451		0.260729	0.0748876	3.4816	0.000498434	0.00164565
			ENSGALG00000042895	BCAR1	9332.31		0.148156	0.0777335	1.90595	0.056657	0.0992838		-0.116855	0.0782119	-1.49409	0.135153	0.887451		-0.261901	0.0779246	-3.36096	0.000776732	0.00242742
			ENSGALG00000024490	TMEM156	7.13604		-0.489382	0.201436	-2.42946	0.0151213	0.0317827		0.301166	0.201579	1.49404	0.135166	0.887451		0.637351	0.207453	3.07227	0.00212436	0.00582756
			ENSGALG00000011162	CYP46A1	1009.64		0.010677	0.0900064	0.118625	0.905572	0.933366		-0.135287	0.0905513	-1.49403	0.135167	0.887451		-0.326443	0.0902427	-3.61739	0.000297587	0.00103832
			ENSGALG00000014690	SLC12A2	26.4341		-1.34158	0.169749	-7.9033	2.71617e-15	7.21355e-14		0.254432	0.170309	1.49394	0.135191	0.887451		-0.0107474	0.170049	-0.0632013	0.949606	0.964148
			ENSGALG00000040702	BCKDHB	17.3876		-0.145679	0.154397	-0.943534	0.345408	0.442659		0.231321	0.154855	1.49379	0.135231	0.887451		0.696537	0.157127	4.43297	9.29457e-06	4.79548e-05
			ENSGALG00000021686	-	2303.65		0.626431	0.107496	5.82751	5.62614e-09	5.70401e-08		-0.161475	0.10816	-1.49293	0.135456	0.887451		0.163394	0.107762	1.51625	0.129457	0.197904
			ENSGALG00000049420	LOC419171	55.3405		-0.455873	0.0965783	-4.72025	2.35557e-06	1.32564e-05		-0.144749	0.0970346	-1.49173	0.135771	0.887451		-0.0914442	0.0972908	-0.939905	0.347266	0.444231
			ENSGALG00000010560	EIF2AK2	145.421		0.344699	0.0806926	4.27176	1.93937e-05	8.79144e-05		-0.120892	0.0810503	-1.49157	0.135813	0.887451		-0.142619	0.0810074	-1.76057	0.0783116	0.129551
			ENSGALG00000002899	AACS	206.209		0.15107	0.0999132	1.51201	0.130531	0.199729		-0.149824	0.100454	-1.49146	0.13584	0.887451		-0.298834	0.100266	-2.98042	0.00287856	0.00758587
			ENSGALG00000068346	-	24.8866		-1.44151	0.23788	-6.05984	1.36257e-09	1.52478e-08		0.356487	0.239078	1.49109	0.135937	0.887451		0.599281	0.238251	2.51533	0.0118921	0.0258007
			ENSGALG00000011404	HOPX	141.202		-0.251677	0.0804643	-3.12781	0.00176115	0.00487533		0.120579	0.080898	1.49051	0.136091	0.887451		0.0945559	0.0809003	1.1688	0.242486	0.332083
			ENSGALG00000008080	C1QTNF4	9.06617		0.17579	0.202732	0.867102	0.385886	0.484292		0.303856	0.203895	1.49026	0.136157	0.887451		-1.09046	0.206556	-5.27926	1.29704e-07	1.05762e-06
			ENSGALG00000010068	KCNK17	633.419		-0.191824	0.195162	-0.982896	0.325658	0.42226		0.292637	0.196369	1.49024	0.136162	0.887451		-2.48552	0.195648	-12.704	5.61678e-37	5.76023e-34
			ENSGALG00000004528	TSHZ3	46.4389		0.0187974	0.0889372	0.211356	0.832609	0.87722		0.133292	0.0894434	1.49024	0.136162	0.887451		-0.393303	0.0894783	-4.39551	1.10511e-05	5.57583e-05
			ENSGALG00000063627	-	196.587		0.485198	0.108309	4.47975	7.47304e-06	3.7134e-05		-0.16242	0.108997	-1.49014	0.136188	0.887451		0.341911	0.108576	3.14904	0.00163805	0.0046554
			ENSGALG00000008963	DBF4	26.8147		-0.100174	0.118854	-0.842832	0.399323	0.497871		-0.177588	0.119241	-1.48932	0.136403	0.887451		0.433477	0.120175	3.60703	0.00030972	0.00107755
			ENSGALG00000010027	CFL2	50.3092		-0.266646	0.088751	-3.00442	0.00266084	0.00700935		0.132608	0.089113	1.48809	0.136727	0.888328		0.0336877	0.0895025	0.376389	0.706628	0.773017
			ENSGALG00000010703	C14orf159	213.822		-0.045026	0.0664318	-0.677778	0.497912	0.591743		0.0992128	0.066761	1.48609	0.137255	0.889264		-0.227249	0.0667191	-3.40605	0.000659102	0.00209817
			ENSGALG00000010642	IRF2	384.588		0.119518	0.0673246	1.77524	0.0758575	0.126878		0.100579	0.0676878	1.48592	0.1373	0.889264		-0.265183	0.0675753	-3.92426	8.69959e-05	0.000353607
			ENSGALG00000037316	OCLN	4437.65		0.0919086	0.086762	1.05932	0.289455	0.383028		0.129658	0.0872967	1.48525	0.137477	0.889264		-0.704227	0.0869757	-8.09682	5.64137e-16	2.32851e-14
			ENSGALG00000002913	BRI3BP	417.835		-0.102536	0.0741613	-1.3826	0.166787	0.244245		0.110691	0.0745783	1.48423	0.137748	0.889264		-0.320502	0.0744227	-4.30651	1.6585e-05	8.03163e-05
			ENSGALG00000008819	LRSAM1	297.501		0.186039	0.0597015	3.11615	0.00183229	0.00504711		-0.0891025	0.0600486	-1.48384	0.137851	0.889264		0.00187706	0.0598788	0.0313476	0.974992	0.983476
			ENSGALG00000008999	AFAP1L2	558.018		0.116005	0.0563937	2.05705	0.0396812	0.0734049		-0.0841325	0.0567093	-1.48357	0.137922	0.889264		0.23861	0.0565843	4.2169	2.47683e-05	0.000115016
			ENSGALG00000034671	WDR74	398.505		0.0415188	0.0595415	0.697308	0.48561	0.580173		-0.088825	0.0599123	-1.48258	0.138185	0.889264		0.20401	0.0596963	3.41746	0.000632095	0.00202428
			ENSGALG00000038141	NCF4	5.22492		-0.67605	0.280052	-2.41402	0.0157778	0.0329804		0.415478	0.280298	1.48227	0.138269	0.889264		1.16957	0.290337	4.02832	5.61764e-05	0.000239892
			ENSGALG00000068355	-	38.5042		-0.39582	0.118223	-3.34809	0.000813692	0.00247618		0.176017	0.118749	1.48226	0.138272	0.889264		-0.702584	0.11921	-5.89368	3.7769e-09	4.42475e-08
			ENSGALG00000012034	ADSL	1125.12		-0.20483	0.0574931	-3.56269	0.000367076	0.00121859		0.0857327	0.0578473	1.48205	0.138326	0.889264		-0.14508	0.057652	-2.51647	0.0118536	0.0257382
			ENSGALG00000021634	MAP7D1	193.224		-0.600132	0.0763793	-7.85726	3.92629e-15	1.00858e-13		0.113856	0.0768253	1.48201	0.138337	0.889264		0.512898	0.076631	6.69308	2.18517e-11	4.04059e-10
			ENSGALG00000012448	ORC4	47.5659		-0.637893	0.122989	-5.18657	2.142e-07	1.54949e-06		-0.183103	0.123569	-1.4818	0.138395	0.889264		0.433035	0.123878	3.49567	0.000472879	0.00156983
			ENSGALG00000009325	OLA1	296.905		-0.208235	0.0446417	-4.66459	3.09227e-06	1.67859e-05		0.0664406	0.0448455	1.48154	0.138462	0.889264		0.155148	0.0449499	3.45159	0.000557296	0.00181084
			ENSGALG00000003096	CBFA2T2	239.997		-0.206951	0.0629439	-3.28786	0.00100951	0.00299351		0.0937826	0.0633276	1.48091	0.13863	0.889264		0.0709239	0.0631536	1.12304	0.261421	0.353299
			ENSGALG00000028155	DUSP16	185.391		-0.289573	0.100848	-2.87138	0.00408685	0.0102456		0.150141	0.101438	1.48013	0.13884	0.889264		-0.492628	0.101217	-4.86703	1.1329e-06	7.35694e-06
			ENSGALG00000014982	RBBP8	49.5563		0.343166	0.0799152	4.29412	1.75386e-05	8.01045e-05		-0.118491	0.0800561	-1.4801	0.138848	0.889264		0.102729	0.0806461	1.27382	0.202725	0.286459
			ENSGALG00000002335	DOCK3	5.95992		0.490868	0.218817	2.24328	0.0248786	0.0490726		-0.323966	0.218917	-1.47986	0.138911	0.889264		-0.749473	0.221745	-3.37989	0.000725145	0.00228387
			ENSGALG00000004604	KYAT1	523.294		-0.0144964	0.0914485	-0.15852	0.874047	0.909826		0.136119	0.0920025	1.47951	0.139004	0.889264		-0.529283	0.0917089	-5.77134	7.86448e-09	8.5615e-08
			ENSGALG00000004065	SLC25A16	356.4		0.0236429	0.0848775	0.278553	0.780588	0.836156		0.126214	0.0853623	1.47857	0.139256	0.889264		-0.4757	0.0851333	-5.58771	2.30085e-08	2.22443e-07
			ENSGALG00000012007	ST13P5	352.692		-0.445809	0.0618018	-7.21353	5.45212e-13	1.09966e-11		0.0918521	0.0621366	1.47823	0.139346	0.889264		0.171452	0.0620866	2.7615	0.00575368	0.0138188
			ENSGALG00000029528	KIRREL1	196.617		-1.01994	0.152779	-6.6759	2.45716e-11	3.78716e-10		0.227161	0.153713	1.47782	0.139456	0.889264		0.664424	0.153178	4.33759	1.44053e-05	7.0763e-05
			ENSGALG00000032386	DCLK2	5.05838		1.53126	0.395511	3.87159	0.000108126	0.000410344		-0.580493	0.39291	-1.47742	0.139563	0.889264		1.54868	0.398191	3.88929	0.000100539	0.000400831
			ENSGALG00000053069	-	26.0253		0.00250682	0.106682	0.023498	0.981253	0.987624		0.158294	0.10715	1.47731	0.139591	0.889264		-0.371121	0.107682	-3.44645	0.000568	0.00184293
			ENSGALG00000015529	WFS1	103.715		0.466919	0.0708443	6.59078	4.37514e-11	6.42394e-10		-0.1049	0.071019	-1.47706	0.139659	0.889264		-0.167153	0.071305	-2.3442	0.0190678	0.0388526
			ENSGALG00000053914	SLC16A13	63.5309		-0.484888	0.132116	-3.67017	0.000242392	0.000843533		-0.196227	0.132883	-1.47669	0.139758	0.889264		0.0959706	0.132569	0.72393	0.469109	0.563336
			ENSGALG00000061408	-	189.156		-0.42062	0.0859558	-4.89344	9.90895e-07	6.11886e-06		0.127695	0.0864895	1.47642	0.13983	0.889264		-0.248676	0.0862439	-2.8834	0.00393402	0.00995037
			ENSGALG00000016059	ETS2	184.666		-0.223302	0.0782239	-2.85465	0.0043084	0.0107304		0.116089	0.078631	1.47638	0.139843	0.889264		-0.356571	0.0786146	-4.53568	5.74186e-06	3.11308e-05
			ENSGALG00000047145	SMARCA4	593.102		-0.159467	0.0705583	-2.26007	0.0238167	0.0472577		0.10481	0.0709934	1.47634	0.139853	0.889264		-0.267875	0.0707655	-3.7854	0.000153462	0.000582563
			ENSGALG00000010783	CPSF2	66.3252		0.207629	0.0713608	2.90957	0.00361924	0.00919957		-0.105526	0.0715293	-1.47529	0.140135	0.889264		-0.00619032	0.0720764	-0.0858856	0.931557	0.952271
			ENSGALG00000015439	SLC44A1	367.405		1.03728	0.0600543	17.2723	7.60184e-67	3.61956e-64		-0.0888605	0.0602469	-1.47494	0.140229	0.889264		0.380078	0.0602244	6.31103	2.77188e-10	4.14291e-09
			ENSGALG00000015702	PTGR1	3263.43		-0.149526	0.0934966	-1.59926	0.109762	0.172916		0.138731	0.0940686	1.47478	0.140271	0.889264		-0.504763	0.0937295	-5.38531	7.23188e-08	6.24048e-07
			ENSGALG00000064280	-	2526.98		0.437737	0.0740679	5.90994	3.42236e-09	3.59267e-08		-0.109898	0.0745261	-1.47463	0.140313	0.889264		0.0909203	0.07425	1.22452	0.220758	0.307153
			ENSGALG00000006407	LOC378902	142.057		0.337274	0.0736629	4.57861	4.68065e-06	2.43379e-05		-0.109087	0.0739778	-1.47459	0.140322	0.889264		-0.131288	0.0739836	-1.77455	0.075972	0.126339
			ENSGALG00000010673	SLC1A7	12.4465		-0.715325	0.158068	-4.52542	6.02748e-06	3.05313e-05		-0.232681	0.157808	-1.47446	0.140357	0.889264		0.193001	0.16214	1.19033	0.233916	0.321933
			ENSGALG00000056619	-	15.8333		-0.45195	0.261646	-1.72733	0.0841078	0.138521		0.387513	0.262925	1.47385	0.140521	0.889264		0.992951	0.262737	3.77926	0.000157295	0.000595079
			ENSGALG00000012298	SLC39A8	6.29793		-0.956248	0.233213	-4.10032	4.12583e-05	0.000173421		0.34276	0.232579	1.47373	0.140553	0.889264		-0.469152	0.236133	-1.98681	0.0469436	0.0837578
			ENSGALG00000021525	ISLR	224.661		-1.0805	0.22973	-4.70334	2.55937e-06	1.42768e-05		0.340561	0.231138	1.47341	0.140641	0.889264		0.704552	0.230289	3.05943	0.00221758	0.00604598
			ENSGALG00000059603	-	55.8428		-0.367306	0.100095	-3.66956	0.00024297	0.00084488		0.148233	0.100611	1.47333	0.140662	0.889264		-0.403902	0.100878	-4.00388	6.23124e-05	0.000262397
			ENSGALG00000005020	CECR5L	54.418		0.0367691	0.0943688	0.389632	0.696809	0.766921		-0.139478	0.0947124	-1.47265	0.140845	0.889264		-0.478304	0.0954629	-5.01036	5.43281e-07	3.79812e-06
			ENSGALG00000035447	IL4R	179.905		0.237031	0.0942037	2.51615	0.0118645	0.0257911		-0.139405	0.0946884	-1.47225	0.140954	0.889264		0.386613	0.0946006	4.0868	4.37367e-05	0.000191305
			ENSGALG00000038710	MANSC1	42.6045		0.632816	0.114873	5.50881	3.61261e-08	3.10331e-07		0.169315	0.115092	1.47113	0.141255	0.889264		0.15223	0.115722	1.31547	0.188351	0.269547
			ENSGALG00000011214	SERPINH1	278.386		-1.50528	0.216464	-6.95393	3.55241e-12	6.33164e-11		0.320411	0.217805	1.47109	0.141266	0.889264		0.703388	0.217105	3.23985	0.00119591	0.00354307
			ENSGALG00000042851	PPARGC1A	17.4021		-0.430891	0.127836	-3.37064	0.00074993	0.00230317		0.188405	0.128109	1.47066	0.141382	0.889264		-0.450886	0.129504	-3.48162	0.000498387	0.00164565
			ENSGALG00000029429	TGFBI	382.465		-0.873439	0.182062	-4.79747	1.60681e-06	9.38328e-06		0.26936	0.18318	1.47047	0.141435	0.889264		0.362955	0.182539	1.98838	0.0467701	0.0835395
			ENSGALG00000003242	STAR	8.48985		0.612009	0.169334	3.61422	0.000301255	0.00102536		-0.248366	0.169014	-1.4695	0.141698	0.889264		0.546597	0.174119	3.13922	0.00169396	0.00479183
			ENSGALG00000022950	MRPL35	735.792		0.0383525	0.0481052	0.797263	0.425298	0.523127		0.0710991	0.0483914	1.46925	0.141765	0.889264		-0.161169	0.0482489	-3.34037	0.000836683	0.00259049
			ENSGALG00000035099	LRRN1	4.10192		-0.477649	0.196439	-2.43153	0.0150351	0.0316514		0.286659	0.195175	1.46873	0.141907	0.889264		0.921705	0.206863	4.45563	8.36488e-06	4.36993e-05
			ENSGALG00000037603	SESN2	3894.75		0.134752	0.114077	1.18123	0.237511	0.326174		0.168581	0.114781	1.46872	0.141909	0.889264		-0.990636	0.114358	-8.66261	4.61088e-18	2.84594e-16
			ENSGALG00000005070	AP3M1	606.195		-0.00929724	0.0422747	-0.219924	0.82593	0.872041		0.0624096	0.0424932	1.46869	0.141916	0.889264		-0.237347	0.0424499	-5.59124	2.25458e-08	2.18604e-07
			ENSGALG00000042073	LOC424014	76.6344		0.18437	0.10648	1.7315	0.0833634	0.13755		0.157221	0.107204	1.46656	0.142496	0.889264		-0.611715	0.106831	-5.72603	1.02808e-08	1.08437e-07
			ENSGALG00000050124	-	16.1852		-0.458049	0.133347	-3.43502	0.00059251	0.00186481		0.196239	0.133905	1.46551	0.142781	0.889264		-1.03598	0.135571	-7.6416	2.14539e-14	6.85908e-13
			ENSGALG00000028949	CORO6	15.7413		-0.705394	0.176696	-3.99213	6.54833e-05	0.000262248		0.260356	0.17768	1.46531	0.142837	0.889264		-0.433554	0.1769	-2.45084	0.0142523	0.0301653
			ENSGALG00000019077	SPATA13	33.7728		-0.531926	0.113256	-4.69665	2.64457e-06	1.46296e-05		0.166532	0.113654	1.46525	0.142853	0.889264		-0.745731	0.11415	-6.53289	6.45112e-11	1.09007e-09
			ENSGALG00000025941	RGS20	5.59941		-0.721347	0.264662	-2.72554	0.0064196	0.0152451		0.387564	0.264512	1.4652	0.142865	0.889264		1.56679	0.273385	5.73106	9.98032e-09	1.05518e-07
			ENSGALG00000012454	CYTH4	119.439		-0.34375	0.0881435	-3.89989	9.62366e-05	0.000369535		-0.129695	0.0885678	-1.46436	0.143095	0.889264		0.623409	0.0888275	7.0182	2.24739e-12	5.05266e-11
			ENSGALG00000058368	-	39.8498		-1.38492	0.218323	-6.34346	2.24664e-10	2.91364e-09		0.321286	0.219468	1.46393	0.143214	0.889264		0.6519	0.21865	2.98148	0.0028686	0.0075656
			ENSGALG00000003883	MTMR10	49.3514		-0.406477	0.0805458	-5.04653	4.49899e-07	3.04779e-06		0.118119	0.0807036	1.46361	0.1433	0.889264		-0.391582	0.081801	-4.78701	1.69287e-06	1.04869e-05
			ENSGALG00000008372	XRN2	594.427		0.217998	0.046701	4.66795	3.04221e-06	1.65681e-05		-0.0686858	0.046942	-1.46321	0.143411	0.889264		0.0851797	0.0468885	1.81665	0.0692714	0.11705
			ENSGALG00000016713	PLA2G7	1906.89		0.0402608	0.0625293	0.643871	0.519659	0.611887		-0.0920069	0.0629048	-1.46264	0.143567	0.889264		-0.27063	0.0626997	-4.31629	1.58675e-05	7.71498e-05
			ENSGALG00000032978	UCN3	620.445		0.532137	0.0898281	5.92395	3.14293e-09	3.31499e-08		0.132206	0.09039	1.46262	0.143572	0.889264		-0.253276	0.0900514	-2.81257	0.00491472	0.0120607
			ENSGALG00000016813	-	821.505		-0.592817	0.0866029	-6.84524	7.63494e-12	1.29833e-10		0.127441	0.0871355	1.46257	0.143586	0.889264		-0.330501	0.0868383	-3.80593	0.00014127	0.000541212
			ENSGALG00000009654	MLF1	8.82182		-1.05003	0.212198	-4.94835	7.4845e-07	4.77661e-06		0.309759	0.211845	1.4622	0.143687	0.889264		0.539329	0.214313	2.51654	0.0118512	0.0257382
			ENSGALG00000002707	CHRNB2	54.5369		0.647955	0.105042	6.16851	6.89343e-10	8.19102e-09		0.154532	0.105711	1.46182	0.143789	0.889264		0.288364	0.105321	2.73796	0.00618222	0.014726
			ENSGALG00000003527	ARRDC2	195.776		-0.230212	0.0625126	-3.68265	0.000230826	0.000808133		0.0919095	0.062895	1.46132	0.143929	0.889264		0.140891	0.0627114	2.24666	0.0246619	0.0484873
			ENSGALG00000012695	NOL7	239.59		-0.411641	0.0571059	-7.20839	5.66193e-13	1.13853e-11		0.0838797	0.0574109	1.46104	0.144004	0.889264		0.246457	0.0574441	4.29038	1.7837e-05	8.56945e-05
			ENSGALG00000003907	N4BP1	116.153		0.279579	0.0595521	4.6947	2.67001e-06	1.47337e-05		-0.0871975	0.0596969	-1.46067	0.144106	0.889264		-0.14031	0.0600764	-2.33553	0.0195156	0.0396197
			ENSGALG00000053690	PNMT	3.68637		-1.46715	0.577742	-2.53946	0.0111023	0.0243047		0.848148	0.580746	1.46045	0.144168	0.889264		-2.52967	0.584611	-4.3271	1.51088e-05	7.37568e-05
			ENSGALG00000042227	GNLY	87355.1		0.048919	0.0838605	0.583338	0.559666	0.647696		-0.123172	0.0843761	-1.4598	0.144346	0.889264		0.653357	0.0840662	7.77193	7.72989e-15	2.64923e-13
			ENSGALG00000030022	FANCL	10.8215		-0.568048	0.176445	-3.2194	0.0012846	0.00370459		0.257889	0.176664	1.45977	0.144353	0.889264		0.61773	0.17956	3.44023	0.00058121	0.00187893
			ENSGALG00000004878	-	29.2428		1.12323	0.169629	6.62168	3.55132e-11	5.29008e-10		-0.24765	0.169662	-1.45967	0.14438	0.889264		0.495063	0.170107	2.9103	0.00361081	0.00923093
			ENSGALG00000044521	ZNF555	151.445		0.437758	0.0810753	5.3994	6.68639e-08	5.41573e-07		-0.118865	0.0814576	-1.45923	0.144503	0.889264		-0.0584011	0.0814455	-0.717057	0.473339	0.567292
			ENSGALG00000034179	SLC12A4	217.43		-0.0488657	0.0464001	-1.05314	0.292277	0.386199		-0.0679046	0.0465615	-1.45838	0.144735	0.889264		0.198978	0.0468505	4.24707	2.16581e-05	0.000101814
			ENSGALG00000035845	JPH1	24.7874		0.162788	0.137601	1.18304	0.236792	0.325387		0.201577	0.138247	1.45809	0.144815	0.889264		-0.576947	0.13846	-4.16689	3.0879e-05	0.000140649
			ENSGALG00000034166	ZCCHC14	84.0217		-0.21503	0.104421	-2.05925	0.0394706	0.0730559		0.153077	0.104997	1.45792	0.144862	0.889264		-0.435016	0.104849	-4.14899	3.33951e-05	0.000150464
			ENSGALG00000061963	-	15.1113		-0.0406232	0.132802	-0.305894	0.759685	0.818302		-0.193766	0.132935	-1.4576	0.144951	0.889264		0.481446	0.136782	3.51979	0.000431885	0.00145035
			ENSGALG00000008603	ITPKA	11.6742		-1.29467	0.165508	-7.82238	5.18359e-15	1.31134e-13		0.238638	0.163757	1.45727	0.145043	0.889264		-0.386604	0.165447	-2.33672	0.0194536	0.039536
			ENSGALG00000032420	DPAGT1	522.345		-0.0684287	0.0475868	-1.43798	0.15044	0.224649		0.0697261	0.0478482	1.45724	0.145051	0.889264		-0.220141	0.0477999	-4.60547	4.11528e-06	2.32282e-05
			ENSGALG00000061187	-	29.2366		-0.827331	0.174309	-4.74636	2.07112e-06	1.1795e-05		0.255309	0.175292	1.45647	0.145262	0.889264		0.0806062	0.174783	0.46118	0.644669	0.720611
			ENSGALG00000038529	PLPPR3	32.236		-0.640761	0.220505	-2.90588	0.00366226	0.00930181		0.323126	0.221857	1.45646	0.145265	0.889264		0.446615	0.220986	2.02101	0.0432789	0.0783043
			ENSGALG00000037261	RFXANK	310.865		0.168954	0.0527991	3.19994	0.00137457	0.0039292		0.0773605	0.0531174	1.45641	0.14528	0.889264		0.0768729	0.0529834	1.45089	0.146811	0.220043
			ENSGALG00000050503	TNFRSF4	13.2851		-0.762823	0.180473	-4.2268	2.37038e-05	0.000105164		0.263086	0.180693	1.45598	0.145398	0.889264		-0.689877	0.183096	-3.76784	0.000164668	0.000618759
			ENSGALG00000006594	POFUT1	353.443		0.273745	0.04249	6.44258	1.1746e-10	1.58982e-09		-0.0621667	0.0427091	-1.45558	0.145508	0.889264		-0.0344769	0.0426845	-0.807713	0.419256	0.515305
			ENSGALG00000034274	GRAMD4	17.7681		-0.118439	0.138451	-0.855454	0.3923	0.490863		0.202299	0.139003	1.45536	0.145569	0.889264		-0.524126	0.140248	-3.73714	0.000186122	0.000688634
			ENSGALG00000008584	NUSAP1	16.1288		-0.814163	0.174359	-4.66946	3.01987e-06	1.64734e-05		0.254254	0.174733	1.4551	0.145642	0.889264		0.59956	0.176219	3.40235	0.000668085	0.00212322
			ENSGALG00000064324	-	29.064		0.253499	0.0886719	2.85884	0.00425195	0.0106116		0.129036	0.0886913	1.45489	0.1457	0.889264		0.271419	0.0918722	2.95431	0.00313365	0.00815655
			ENSGALG00000040993	BAMBI	939.53		0.303975	0.0976857	3.11177	0.00185971	0.00510894		-0.142925	0.0982647	-1.45449	0.145811	0.889264		-0.156342	0.0979461	-1.5962	0.110444	0.172822
			ENSGALG00000029659	BPHL	59.3672		-0.645234	0.15903	-4.05731	4.96422e-05	0.000204458		0.232718	0.160002	1.45447	0.145816	0.889264		-0.552589	0.159734	-3.45943	0.000541325	0.00176929
			ENSGALG00000014936	ESCO1	90.591		0.249282	0.0760478	3.27796	0.00104558	0.00308879		-0.111072	0.0763824	-1.45415	0.145905	0.889264		0.326694	0.0763689	4.27783	1.8872e-05	9.01796e-05
			ENSGALG00000033828	PYCRL	425.316		-0.185762	0.0599501	-3.0986	0.00194436	0.00530428		0.0877275	0.0603314	1.45409	0.145921	0.889264		0.0160867	0.0601087	0.267627	0.788987	0.841007
			ENSGALG00000037854	TKFC	25411.5		0.512119	0.0889141	5.75971	8.42598e-09	8.22968e-08		-0.130027	0.0894611	-1.45345	0.146099	0.889264		0.41662	0.0891324	4.67418	2.95136e-06	1.71749e-05
			ENSGALG00000011227	CDS1	415.556		-0.0327967	0.0598621	-0.54787	0.583781	0.668525		-0.087428	0.0601816	-1.45274	0.146297	0.889264		-0.434094	0.0601002	-7.22283	5.0918e-13	1.30546e-11
			ENSGALG00000015314	BEND3	13.5845		-0.865077	0.136417	-6.34141	2.27678e-10	2.94699e-09		0.1967	0.135431	1.4524	0.146389	0.889264		0.64729	0.139416	4.64286	3.43623e-06	1.9704e-05
			ENSGALG00000051665	LYRM4	50.5659		-0.256949	0.0788601	-3.25829	0.00112087	0.00328354		0.114881	0.0791213	1.45196	0.146513	0.889264		0.276078	0.0796749	3.46506	0.000530117	0.0017382
			ENSGALG00000055821	-	83.7716		1.12756	0.112739	10.0016	1.49978e-23	9.38737e-22		-0.164545	0.113333	-1.45188	0.146536	0.889264		-0.0639399	0.112888	-0.566399	0.571123	0.655832
			ENSGALG00000026460	ARHGEF1	24.2287		0.93068	0.145273	6.40644	1.48954e-10	1.98387e-09		0.210855	0.145274	1.45144	0.146659	0.889264		-1.0652	0.146421	-7.2749	3.46676e-13	9.17041e-12
			ENSGALG00000021040	HAGHL	1172.07		-0.1394	0.0626921	-2.22356	0.0261777	0.0512936		-0.0915312	0.0630738	-1.45118	0.146731	0.889264		-0.215811	0.0628737	-3.43246	0.000598142	0.00192712
			ENSGALG00000033270	KLHL26	47.1676		-0.268155	0.0753144	-3.56047	0.000370192	0.00122741		0.10962	0.0755522	1.45092	0.146803	0.889264		-0.289949	0.0764001	-3.79514	0.000147561	0.000563048
			ENSGALG00000007519	ACBD5	501.093		0.452829	0.0552069	8.20239	2.35651e-16	7.28931e-15		-0.0804977	0.0554811	-1.4509	0.146807	0.889264		0.0292138	0.0553715	0.527596	0.59778	0.679188
			ENSGALG00000009128	CXorf40B	83.8582		0.292885	0.0768088	3.81317	0.000137197	0.000507239		0.111866	0.0771141	1.45065	0.146877	0.889264		-0.00574759	0.0773309	-0.0743247	0.940752	0.958359
			ENSGALG00000010073	DDOST	3945.21		-0.0942925	0.0599363	-1.57321	0.115669	0.18049		0.0874268	0.0603043	1.44976	0.147125	0.88996		-0.218674	0.060089	-3.63916	0.000273524	0.00096497
			ENSGALG00000024332	CDC34	389.008		-0.0378169	0.0424812	-0.890203	0.373357	0.471675		-0.0619496	0.0427393	-1.44947	0.147205	0.890041		-0.141875	0.0426339	-3.32775	0.000875495	0.00269439
			ENSGALG00000010866	AREG	11.9132		0.752056	0.207015	3.63287	0.000280292	0.000963105		-0.300298	0.20736	-1.4482	0.147561	0.89061		-0.362541	0.208107	-1.74209	0.0814928	0.134023
			ENSGALG00000043128	ARHGEF10L	111.019		-0.968482	0.103676	-9.34144	9.50287e-21	4.5903e-19		0.150953	0.10428	1.44757	0.147738	0.89061		-0.286493	0.10406	-2.75317	0.00590218	0.0141271
			ENSGALG00000005206	ACSL3	283.448		0.379125	0.069817	5.43027	5.62703e-08	4.63084e-07		-0.101518	0.0701541	-1.44707	0.147877	0.89061		-0.333631	0.0700684	-4.76151	1.92151e-06	1.17572e-05
			ENSGALG00000005543	LOC101748451	128.231		-0.260801	0.0801071	-3.25565	0.00113133	0.00330982		-0.116442	0.0804829	-1.44679	0.147955	0.89061		0.360915	0.0806677	4.47409	7.67362e-06	4.05273e-05
			ENSGALG00000006936	WDR6	204.404		0.208873	0.0644906	3.23882	0.00120027	0.0034878		-0.0938517	0.0648843	-1.44645	0.148052	0.89061		0.330362	0.0646771	5.10786	3.25831e-07	2.4053e-06
			ENSGALG00000002922	NOTCH2	346.727		-0.327247	0.0633441	-5.16617	2.38934e-07	1.71261e-06		0.0921478	0.0637067	1.44644	0.148054	0.89061		0.340392	0.063599	5.35215	8.69141e-08	7.35707e-07
			ENSGALG00000016759	MITD1	122.047		-0.398916	0.0819596	-4.86722	1.13178e-06	6.88674e-06		0.119092	0.0823748	1.44573	0.148252	0.89061		0.0887751	0.0825195	1.07581	0.282013	0.375604
			ENSGALG00000016994	NUDT15	125.533		-0.0813174	0.0645218	-1.26031	0.207558	0.292635		0.0937961	0.0648801	1.44568	0.148266	0.89061		-0.192263	0.064889	-2.96295	0.00304707	0.00796385
			ENSGALG00000007657	CDX4	4.80535		-0.103199	0.211419	-0.488123	0.625463	0.704577		0.306571	0.212084	1.44552	0.148313	0.89061		0.71406	0.217953	3.27621	0.00105209	0.00316125
			ENSGALG00000012101	AP5M1	127.884		-0.0795017	0.0661236	-1.20232	0.22924	0.317431		0.0960204	0.0664331	1.44537	0.148354	0.89061		-0.268109	0.0666401	-4.02324	5.74027e-05	0.000244269
			ENSGALG00000005005	MIEF2	1365.12		0.0920703	0.0632015	1.45677	0.145179	0.218308		-0.0919102	0.0635916	-1.44532	0.148368	0.89061		-0.450116	0.0633622	-7.10386	1.21321e-12	2.85264e-11
			ENSGALG00000021688	CD320	39.3782		-0.627476	0.0995553	-6.3028	2.92325e-10	3.72589e-09		0.14433	0.0999593	1.44389	0.148771	0.890632		-0.0110137	0.0998214	-0.110334	0.912145	0.938689
			ENSGALG00000000186	MTCH1	28.5536		-0.106273	0.0907498	-1.17106	0.241576	0.330854		0.1314	0.0910051	1.44388	0.148773	0.890632		0.274955	0.0924335	2.97462	0.00293349	0.00771234
			ENSGALG00000046758	-	15.9625		-1.4456	0.203937	-7.08845	1.35627e-12	2.59051e-11		-0.294846	0.204246	-1.44358	0.148856	0.890632		0.0115568	0.204579	0.0564906	0.954951	0.968241
			ENSGALG00000021843	AUH	56.8984		0.499233	0.0743293	6.71651	1.86129e-11	2.92627e-10		0.107316	0.0743693	1.44301	0.149018	0.890632		-0.0656066	0.0750193	-0.874529	0.38183	0.478076
			ENSGALG00000037410	HEPH	4206.16		0.246028	0.0693349	3.5484	0.000387579	0.00127901		-0.100661	0.0697589	-1.44298	0.149026	0.890632		-0.442986	0.0695092	-6.37305	1.85301e-10	2.88266e-09
			ENSGALG00000012442	MFNG	80.0801		-0.17548	0.0741653	-2.36607	0.0179782	0.0370112		-0.10754	0.07453	-1.4429	0.149048	0.890632		0.257802	0.0746682	3.45264	0.000555136	0.0018047
			ENSGALG00000027579	MRPS6	338.295		-0.179473	0.076058	-2.35969	0.0182904	0.0375613		0.110366	0.0764965	1.44275	0.14909	0.890632		0.431406	0.0763543	5.65005	1.60397e-08	1.60891e-07
			ENSGALG00000009856	GNS	526.606		0.288051	0.0579872	4.9675	6.78213e-07	4.37443e-06		-0.0840965	0.0582895	-1.44274	0.149094	0.890632		0.0872099	0.0581591	1.49951	0.133742	0.203499
			ENSGALG00000015204	ATG3	75.9004		-0.0628266	0.0814647	-0.771213	0.440581	0.53829		0.117947	0.0817544	1.44269	0.149107	0.890632		0.243596	0.0822523	2.96157	0.00306075	0.0079902
			ENSGALG00000043167	TNFRSF11B	6.74711		-0.730812	0.222662	-3.28215	0.00103017	0.00304597		0.320874	0.222579	1.44162	0.149411	0.89169		0.274566	0.227218	1.20838	0.226902	0.314357
			ENSGALG00000010282	-	648.432		0.493091	0.0626651	7.86867	3.58438e-15	9.33339e-14		-0.0908276	0.0630401	-1.44079	0.149644	0.892523		-0.180842	0.0628273	-2.8784	0.00399703	0.0100874
			ENSGALG00000034196	WNT2B	101.467		-1.67443	0.243162	-6.88605	5.73614e-12	9.93172e-11		0.35237	0.244664	1.44022	0.149805	0.892523		0.587963	0.243851	2.41116	0.015902	0.0331776
			ENSGALG00000006430	MED15	101.314		0.0368647	0.0507397	0.726546	0.467504	0.563388		-0.0732789	0.0508829	-1.44015	0.149825	0.892523		0.156651	0.051428	3.04603	0.00231883	0.00628858
			ENSGALG00000057309	-	9.07995		0.452371	0.148328	3.04981	0.00228989	0.00613768		-0.214746	0.149182	-1.43948	0.150014	0.892787		0.516344	0.149413	3.45583	0.000548607	0.00178722
			ENSGALG00000010294	RPS6KL1	1194.3		0.730379	0.0873764	8.35899	6.32567e-17	2.07717e-15		-0.126551	0.0879205	-1.43938	0.150043	0.892787		0.0874007	0.0875908	0.997829	0.318362	0.414331
			ENSGALG00000006198	LSS	925.631		0.0303223	0.123812	0.244906	0.806529	0.856716		-0.179267	0.124571	-1.43908	0.150129	0.892787		-0.718563	0.124129	-5.78882	7.08839e-09	7.79723e-08
			ENSGALG00000040793	KDELR2	3682.78		0.0441312	0.0514508	0.857736	0.391038	0.489649		0.0744897	0.0517632	1.43905	0.150137	0.892787		-0.254901	0.0515855	-4.94133	7.75904e-07	5.24296e-06
			ENSGALG00000048488	-	33.5497		-0.705081	0.18773	-3.75583	0.000172766	0.00062624		0.271409	0.188732	1.43807	0.150414	0.892988		0.802072	0.188728	4.24989	2.13874e-05	0.000100613
			ENSGALG00000040366	NDUFAF6	53.9941		-0.22951	0.0593252	-3.86867	0.000109431	0.000414707		0.0853327	0.0593834	1.43698	0.150724	0.892988		-0.0795323	0.060606	-1.31228	0.189425	0.270705
			ENSGALG00000012569	FBXO7	138.713		0.0943377	0.0675653	1.39624	0.162641	0.23933		0.0975095	0.0678624	1.43687	0.150755	0.892988		-0.23224	0.0680117	-3.41471	0.00063849	0.00204035
			ENSGALG00000040097	UBE2W	76.4997		0.271458	0.0761642	3.56411	0.000365087	0.0012135		-0.109745	0.0763922	-1.4366	0.150831	0.892988		0.0448063	0.0767772	0.583589	0.559497	0.645495
			ENSGALG00000011685	CSTF3	124.018		0.0321277	0.0540082	0.594867	0.551932	0.640917		0.0777647	0.0541582	1.43588	0.151037	0.892988		0.30864	0.0547604	5.63619	1.73849e-08	1.7258e-07
			ENSGALG00000013727	SYNJ2	152.068		-0.0643456	0.049992	-1.28712	0.198053	0.281557		0.0720077	0.0501695	1.43529	0.151205	0.892988		-0.194559	0.0506214	-3.84341	0.000121336	0.000475082
			ENSGALG00000055670	-	19.344		-0.230435	0.147163	-1.56585	0.117384	0.182611		0.212601	0.148132	1.43521	0.151226	0.892988		-0.635532	0.148372	-4.28336	1.84089e-05	8.81565e-05
			ENSGALG00000052285	LOC771880	12.4111		-1.11892	0.185187	-6.04209	1.52129e-09	1.68734e-08		0.265448	0.185024	1.43466	0.151383	0.892988		0.689902	0.185407	3.72102	0.00019842	0.00072794
			ENSGALG00000064217	-	44.7657		0.120047	0.0831147	1.44435	0.148641	0.222511		-0.119529	0.0833198	-1.43458	0.151406	0.892988		0.403097	0.0840656	4.79503	1.62653e-06	1.01237e-05
			ENSGALG00000003213	LGALS2	39178.2		0.115649	0.0631264	1.83202	0.0669481	0.114225		-0.0911043	0.0635146	-1.43438	0.151463	0.892988		0.26025	0.0632815	4.11257	3.91283e-05	0.000173481
			ENSGALG00000002445	KIAA0319L	5384.47		0.155139	0.0743406	2.08687	0.0369003	0.0691238		-0.107239	0.0747958	-1.43376	0.15164	0.892988		-0.232069	0.074526	-3.11393	0.00184614	0.00514704
			ENSGALG00000007220	FTH1	161494		0.442672	0.0777773	5.69153	1.25903e-08	1.1829e-07		0.11218	0.0782555	1.43351	0.151713	0.892988		-0.265728	0.0779682	-3.40816	0.000654033	0.00208353
			ENSGALG00000032893	SHISA4	32.1246		-0.901539	0.179473	-5.02326	5.0802e-07	3.39155e-06		0.258621	0.180452	1.43319	0.151805	0.892988		0.454589	0.179747	2.52905	0.0114372	0.0249927
			ENSGALG00000063009	-	139.416		-0.13919	0.175567	-0.792803	0.427893	0.525785		-0.252967	0.176536	-1.43295	0.151873	0.892988		1.77744	0.176273	10.0835	6.5367e-24	1.01334e-21
			ENSGALG00000012830	IRF4	82.7416		-0.385128	0.103453	-3.72272	0.000197087	0.000701432		0.148936	0.103974	1.43244	0.152018	0.892988		0.382367	0.104073	3.67404	0.000238748	0.000858179
			ENSGALG00000017318	PAAF1	373.651		0.187886	0.0500484	3.75409	0.000173974	0.000629592		0.072101	0.0503397	1.43229	0.152061	0.892988		-0.0394763	0.0502137	-0.786167	0.431769	0.527809
			ENSGALG00000061897	-	64.5159		0.266101	0.0904003	2.94359	0.00324433	0.00834685		-0.129898	0.0907081	-1.43204	0.152132	0.892988		0.576012	0.091063	6.32543	2.52536e-10	3.80861e-09
			ENSGALG00000001335	TVP23B	659.727		-0.383554	0.0787258	-4.87203	1.1046e-06	6.75217e-06		-0.113386	0.0792018	-1.4316	0.152258	0.892988		-0.270975	0.0789694	-3.4314	0.000600482	0.00193373
			ENSGALG00000004234	PGGHG	95.2374		-0.579128	0.0822295	-7.04283	1.88379e-12	3.50765e-11		-0.118395	0.0827027	-1.43157	0.152266	0.892988		-0.435599	0.0825208	-5.27867	1.30128e-07	1.06043e-06
			ENSGALG00000054866	-	1.98573		-2.86177	0.351122	-8.15036	3.62851e-16	1.08953e-14		0.437812	0.305851	1.43146	0.152299	0.892988		-0.766383	0.321795	-2.38158	0.0172384	0.0355603
			ENSGALG00000035187	FHL3	1739		0.104065	0.0485396	2.14392	0.0320391	0.0611555		0.0699118	0.0488397	1.43146	0.1523	0.892988		-0.238131	0.0486649	-4.89328	9.91692e-07	6.54516e-06
			ENSGALG00000057602	-	314.565		-0.0634733	0.0796152	-0.79725	0.425306	0.523127		0.114615	0.0801222	1.43051	0.152572	0.892988		0.378991	0.079812	4.74854	2.04887e-06	1.24558e-05
			ENSGALG00000012619	PRDM4	256.041		0.428227	0.0598876	7.15052	8.64512e-13	1.68258e-11		-0.0860411	0.0601602	-1.4302	0.15266	0.892988		-0.126072	0.0601687	-2.0953	0.036144	0.0672068
			ENSGALG00000007474	PCYT1A	1265.9		0.494326	0.0810187	6.10138	1.05158e-09	1.20859e-08		-0.116559	0.0815076	-1.43003	0.152707	0.892988		0.072919	0.0812255	0.897735	0.369327	0.465922
			ENSGALG00000048771	SPAG5	239.043		-0.70183	0.126836	-5.53335	3.1418e-08	2.72521e-07		0.182457	0.127615	1.42975	0.152788	0.892988		0.50448	0.127155	3.96743	7.26508e-05	0.000301176
			ENSGALG00000007075	ATP13A3	99.836		-0.240887	0.0994921	-2.42116	0.015471	0.032395		-0.143	0.100025	-1.42965	0.152818	0.892988		-0.479852	0.0998965	-4.8035	1.55918e-06	9.76375e-06
			ENSGALG00000039983	EEPD1	337.492		0.37092	0.0708634	5.2343	1.65608e-07	1.23277e-06		-0.101759	0.0712527	-1.42814	0.153252	0.892988		0.362048	0.0711176	5.09084	3.56485e-07	2.61422e-06
			ENSGALG00000043287	CAV1	6.86723		-0.989913	0.331308	-2.98789	0.00280908	0.00734613		0.475068	0.332687	1.42797	0.1533	0.892988		0.316906	0.333252	0.950948	0.341631	0.438535
			ENSGALG00000011570	ILF2	1102.33		-0.0750877	0.0521238	-1.44057	0.149707	0.223755		0.0748601	0.0524375	1.4276	0.153406	0.892988		0.175357	0.0522757	3.35447	0.000795179	0.00247753
			ENSGALG00000002426	EXOSC3	80.6275		0.232185	0.0695312	3.3393	0.000839901	0.00254606		-0.0996382	0.0697972	-1.42754	0.153425	0.892988		0.33748	0.0700807	4.81559	1.46766e-06	9.25145e-06
			ENSGALG00000005309	TKT	1119.61		-0.154991	0.0671584	-2.30785	0.0210075	0.0423518		0.0964405	0.0675616	1.42744	0.153452	0.892988		-0.236234	0.0673585	-3.50711	0.000453	0.00151439
			ENSGALG00000034907	HOXB5	12.2293		-1.14275	0.222889	-5.127	2.94397e-07	2.07447e-06		0.318644	0.223284	1.42707	0.153558	0.892988		0.888348	0.22449	3.95719	7.58374e-05	0.000312829
			ENSGALG00000007996	ANKRD44	113.359		-0.179135	0.0954942	-1.87587	0.0606725	0.105235		-0.136939	0.0959837	-1.42669	0.153669	0.892988		0.735473	0.0958487	7.67327	1.67662e-14	5.4386e-13
			ENSGALG00000041708	WNT4	54.1012		-1.45592	0.233945	-6.22334	4.86692e-10	5.92024e-09		0.335637	0.235289	1.42649	0.153727	0.892988		1.10904	0.234539	4.72862	2.26056e-06	1.35939e-05
			ENSGALG00000046223	GPR21	18.0171		-0.34985	0.11796	-2.96583	0.00301869	0.00783499		-0.168505	0.118129	-1.42645	0.153738	0.892988		0.203252	0.119545	1.70021	0.0890912	0.144321
			ENSGALG00000050427	OSBPL10	124.025		0.530467	0.0790074	6.71414	1.89176e-11	2.96717e-10		0.113171	0.0793521	1.42619	0.153813	0.892988		-0.400554	0.0793018	-5.05101	4.39482e-07	3.13828e-06
			ENSGALG00000030420	ECEL1	25.7862		-0.0776759	0.244468	-0.317734	0.750687	0.811124		0.351467	0.246502	1.42582	0.153921	0.892988		-2.5639	0.246677	-10.3937	2.64828e-25	5.33144e-23
			ENSGALG00000001048	OLFML2A	357.565		-0.279234	0.0847835	-3.29349	0.000989512	0.00293812		0.121616	0.0853086	1.4256	0.153984	0.892988		0.3199	0.0849925	3.76386	0.00016731	0.000628156
			ENSGALG00000010286	DLST	3922.86		0.461373	0.0515607	8.94814	3.61511e-19	1.55473e-17		-0.0739044	0.0518741	-1.42469	0.154248	0.892988		-0.123522	0.0516917	-2.3896	0.0168667	0.0348523
			ENSGALG00000053152	LOC107051263	335.535		0.402383	0.0655047	6.14281	8.10752e-10	9.48986e-09		0.0939198	0.0659287	1.42457	0.154283	0.892988		-0.247708	0.0656747	-3.77174	0.000162116	0.000611278
			ENSGALG00000016284	TAB3	54.2613		-0.265064	0.0862511	-3.07317	0.00211801	0.00572067		0.12334	0.0866088	1.4241	0.154416	0.892988		-0.124451	0.0868627	-1.43273	0.151936	0.22635
			ENSGALG00000001475	STMN1	358.361		-0.510214	0.0923275	-5.52613	3.27371e-08	2.8341e-07		0.132231	0.0928662	1.42389	0.154478	0.892988		0.721135	0.0926537	7.78312	7.07562e-15	2.45657e-13
			ENSGALG00000037953	TUBA1A	4243.35		1.34618	0.0693274	19.4177	5.46749e-84	4.2878e-81		-0.0992845	0.0697574	-1.42328	0.154654	0.892988		0.115957	0.0694992	1.66846	0.0952237	0.152642
			ENSGALG00000029940	IL1B	16.0752		-0.444532	0.183011	-2.42899	0.0151411	0.0318036		0.261674	0.183881	1.42306	0.154719	0.892988		1.1015	0.184561	5.96823	2.39835e-09	2.93346e-08
			ENSGALG00000017210	ANKRD49	51.4935		-0.290547	0.0711911	-4.08122	4.47991e-05	0.000186237		0.101479	0.0713107	1.42305	0.154721	0.892988		0.0322481	0.0724031	0.445396	0.656034	0.730436
			ENSGALG00000061443	-	29.9851		0.579958	0.121942	4.75602	1.97447e-06	1.1294e-05		-0.174018	0.122338	-1.42243	0.154901	0.892988		0.333377	0.122565	2.71999	0.00652844	0.0154376
			ENSGALG00000064976	-	571.144		0.426312	0.068952	6.18273	6.30008e-10	7.51948e-09		-0.0986431	0.0693575	-1.42224	0.154956	0.892988		0.0957024	0.0691416	1.38415	0.166313	0.243684
			ENSGALG00000035854	-	20.5222		-1.69532	0.260309	-6.51272	7.38041e-11	1.04788e-09		0.371885	0.26152	1.42201	0.155023	0.892988		0.275244	0.26069	1.05583	0.291047	0.385097
			ENSGALG00000005964	FAM162BL	928.139		0.440524	0.0578978	7.60864	2.76989e-14	6.50143e-13		-0.0827563	0.0582305	-1.42118	0.155263	0.892988		-0.0125331	0.0580656	-0.215843	0.82911	0.874432
			ENSGALG00000005872	BANP	32.7669		-0.474492	0.101006	-4.69768	2.63139e-06	1.45751e-05		0.143811	0.101195	1.42112	0.155281	0.892988		-0.123053	0.102478	-1.20078	0.229837	0.317469
			ENSGALG00000058030	-	2523.77		0.0836582	0.11057	0.75661	0.449284	0.546868		-0.157942	0.111241	-1.41982	0.155661	0.892988		0.976599	0.110844	8.81056	1.24523e-18	8.60179e-17
			ENSGALG00000009338	ZFYVE1	248.863		0.511035	0.0631648	8.09051	5.94139e-16	1.74089e-14		-0.0900698	0.0634539	-1.41945	0.155767	0.892988		-0.297792	0.0634089	-4.69637	2.64821e-06	1.56083e-05
			ENSGALG00000040248	PLEKHF2	191.172		-0.0859261	0.075069	-1.14463	0.252363	0.342479		0.107093	0.0754643	1.41912	0.155865	0.892988		-0.382428	0.0754834	-5.06638	4.05451e-07	2.91872e-06
			ENSGALG00000039999	FZD8	149.654		-0.18301	0.0895319	-2.04407	0.0409465	0.0753796		0.127864	0.0901047	1.41906	0.155883	0.892988		-0.472674	0.0897964	-5.26383	1.41082e-07	1.13582e-06
			ENSGALG00000012355	DARS	749.917		-0.550415	0.055402	-9.93492	2.93399e-23	1.76996e-21		0.079078	0.0557285	1.41899	0.155903	0.892988		-0.199322	0.0556123	-3.58414	0.000338194	0.00116627
			ENSGALG00000005703	SLC30A4	386.55		0.166231	0.0514443	3.23127	0.00123239	0.00357102		-0.0732676	0.0516935	-1.41735	0.156382	0.892988		-0.178454	0.0516528	-3.45487	0.000550549	0.00179285
			ENSGALG00000003549	MTG1	1243.19		0.246338	0.0618191	3.98482	6.7532e-05	0.000269723		-0.0881505	0.0622021	-1.41716	0.156435	0.892988		-0.0578938	0.0619744	-0.934155	0.350224	0.447197
			ENSGALG00000008051	MTMR3	791.689		0.147369	0.0360131	4.0921	4.27479e-05	0.000178601		-0.051307	0.0362086	-1.41698	0.156488	0.892988		-0.0101673	0.0361468	-0.281276	0.778498	0.83238
			ENSGALG00000061051	-	91.3858		4.33036	0.426746	10.1474	3.40333e-24	2.21333e-22		-0.606357	0.428037	-1.4166	0.1566	0.892988		2.07072	0.427642	4.84219	1.28419e-06	8.22323e-06
			ENSGALG00000026661	MSRB3	9.235		-1.09411	0.242562	-4.51063	6.46343e-06	3.25417e-05		0.344029	0.242976	1.4159	0.156806	0.892988		0.543153	0.244106	2.22507	0.0260763	0.0508557
			ENSGALG00000041573	IMPAD1	130.743		0.270882	0.061227	4.42423	9.67865e-06	4.69905e-05		0.0870184	0.0614591	1.41588	0.156812	0.892988		-0.102865	0.0617058	-1.66703	0.095509	0.152989
			ENSGALG00000063132	-	831.865		0.243374	0.0761739	3.19498	0.00139842	0.00398967		-0.108489	0.0766495	-1.41539	0.156954	0.892988		0.0912357	0.0763628	1.19477	0.232179	0.319938
			ENSGALG00000034030	L3MBTL3	7.72223		-0.251946	0.161487	-1.56016	0.118722	0.184411		-0.228399	0.161379	-1.4153	0.156981	0.892988		0.512395	0.166514	3.07718	0.00208968	0.00574632
			ENSGALG00000002699	VAV2	551.503		0.310406	0.0632118	4.91057	9.08109e-07	5.65277e-06		-0.0899681	0.0635731	-1.41519	0.157012	0.892988		0.0293299	0.0634017	0.462604	0.643648	0.719786
			ENSGALG00000032743	FIRRM	32.7931		-0.80454	0.109133	-7.37211	1.67954e-13	3.62324e-12		0.154546	0.109209	1.41514	0.157029	0.892988		0.148229	0.110375	1.34296	0.179284	0.259102
			ENSGALG00000038330	LOC107055991	652.66		0.647861	0.0858761	7.54414	4.55281e-14	1.04292e-12		-0.122268	0.0864174	-1.41485	0.157113	0.892988		-0.31711	0.08609	-3.68347	0.000230081	0.000830102
			ENSGALG00000049293	-	13.6141		-0.987658	0.20654	-4.78193	1.73619e-06	1.00551e-05		0.293154	0.207223	1.41468	0.157162	0.892988		0.610795	0.206395	2.95935	0.00308284	0.00803685
			ENSGALG00000005679	CDX1	10427.8		0.456108	0.0525621	8.67752	4.04496e-18	1.51482e-16		-0.074813	0.0528856	-1.41462	0.15718	0.892988		-0.168049	0.0526917	-3.18928	0.00142626	0.00413729
			ENSGALG00000009268	FGG	3.0375		-1.05488	0.501136	-2.10499	0.0352924	0.0665043		-0.71051	0.502353	-1.41436	0.157255	0.892988		1.63609	0.508653	3.21652	0.00129754	0.00380696
			ENSGALG00000012424	GTDC1	26.5832		-0.526534	0.0966783	-5.44625	5.14427e-08	4.27045e-07		0.136465	0.0964881	1.41432	0.157267	0.892988		0.381016	0.0997825	3.81846	0.000134286	0.000517879
			ENSGALG00000023191	MRPS18C	207.503		0.0471213	0.0551415	0.854551	0.3928	0.49135		0.0783617	0.0554083	1.41426	0.157286	0.892988		0.223202	0.0554755	4.02344	5.73542e-05	0.00024414
			ENSGALG00000012629	ZNF367	6.50875		-0.660357	0.193133	-3.41918	0.000628098	0.00196522		0.272633	0.192779	1.41423	0.157294	0.892988		0.221409	0.195321	1.13356	0.256977	0.348386
			ENSGALG00000003533	ZFP511	374.695		0.360525	0.0414236	8.70337	3.22181e-18	1.22026e-16		0.0588606	0.0416268	1.41401	0.15736	0.892988		-0.206303	0.0416161	-4.95728	7.14873e-07	4.88252e-06
			ENSGALG00000016506	ZNF512	86.2391		-0.213261	0.0624293	-3.41604	0.000635386	0.00198476		0.0884702	0.0626136	1.41296	0.157669	0.892988		0.155309	0.063196	2.45757	0.013988	0.0296861
			ENSGALG00000030863	SLC28A2	12750.9		0.319357	0.0605881	5.27095	1.35716e-07	1.02688e-06		-0.0861057	0.0609608	-1.41248	0.157809	0.892988		-0.108136	0.0607373	-1.78039	0.0750127	0.125098
			ENSGALG00000059946	-	3.6981		0.202935	0.22163	0.915649	0.359851	0.457474		0.31475	0.222896	1.41209	0.157923	0.892988		-0.841482	0.22856	-3.68167	0.000231712	0.000835594
			ENSGALG00000064501	-	68.6547		0.319269	0.0769332	4.14995	3.32549e-05	0.000142879		-0.108919	0.0771346	-1.41206	0.157933	0.892988		0.0841747	0.0774983	1.08615	0.277413	0.370774
			ENSGALG00000037856	CHL1	5.29608		0.355217	0.311886	1.13893	0.254733	0.344816		0.442374	0.313393	1.41156	0.158078	0.892988		-2.40381	0.325286	-7.38986	1.46985e-13	4.16052e-12
			ENSGALG00000028900	CENPT	40.9673		-0.318739	0.10182	-3.13043	0.00174551	0.00483707		0.144215	0.102178	1.41141	0.158123	0.892988		0.468669	0.102922	4.55361	5.27321e-06	2.89787e-05
			ENSGALG00000010048	SUPT7L	40.1218		-0.328806	0.0908322	-3.61993	0.000294686	0.00100608		0.128442	0.0910747	1.41029	0.158454	0.892988		-0.419936	0.0923248	-4.54847	5.4038e-06	2.95381e-05
			ENSGALG00000009945	CPM	367.123		0.174909	0.0668045	2.61822	0.008839	0.0199867		0.0946053	0.0671538	1.40878	0.158899	0.892988		0.27897	0.0670457	4.16089	3.17004e-05	0.000143654
			ENSGALG00000014701	RAP1GAP3	7.4477		1.01908	0.189535	5.37671	7.58582e-08	6.05594e-07		-0.263977	0.187518	-1.40774	0.159208	0.892988		0.471566	0.19123	2.46596	0.0136645	0.0290689
			ENSGALG00000054158	LOC107050454	5.73989		-3.71055	0.341453	-10.8669	1.65677e-27	1.42504e-25		0.4057	0.288245	1.40748	0.159284	0.892988		0.785768	0.287514	2.73297	0.00627656	0.0149187
			ENSGALG00000000632	CHTF8	144.809		-0.953935	0.0985628	-9.67845	3.72329e-22	2.09447e-20		0.139515	0.0991257	1.40745	0.159293	0.892988		0.504082	0.0987986	5.10212	3.35869e-07	2.47392e-06
			ENSGALG00000014914	-	29.5804		-0.859519	0.139671	-6.15386	7.56176e-10	8.90578e-09		0.1973	0.140228	1.407	0.159428	0.892988		-0.407314	0.140559	-2.89782	0.00375766	0.00954777
			ENSGALG00000031076	ESRP1	55.5763		-0.336642	0.0855922	-3.93309	8.38597e-05	0.000326238		0.120855	0.0859052	1.40684	0.159475	0.892988		-0.114843	0.0866366	-1.32558	0.18498	0.265836
			ENSGALG00000036556	MORC4	67.2658		0.176059	0.0740707	2.3769	0.0174588	0.0360534		-0.104466	0.074258	-1.4068	0.159488	0.892988		0.235293	0.0747928	3.14593	0.00165562	0.00469358
			ENSGALG00000023395	PLIN1	62.473		-0.91631	0.221856	-4.1302	3.62449e-05	0.000153989		-0.313817	0.223186	-1.40608	0.159701	0.892988		1.12309	0.222361	5.05075	4.40072e-07	3.13996e-06
			ENSGALG00000036175	CAPG	510.69		-1.42896	0.148456	-9.62547	6.24226e-22	3.41073e-20		-0.210001	0.149365	-1.40596	0.159736	0.892988		0.144367	0.148828	0.970026	0.332034	0.428401
			ENSGALG00000003952	RBPJL	19.7091		1.00508	0.118629	8.47247	2.40247e-17	8.17084e-16		0.166488	0.118448	1.40557	0.159851	0.892988		-0.21469	0.118042	-1.81876	0.0689473	0.116577
			ENSGALG00000007262	SPG21	288.578		-0.117314	0.0649874	-1.80518	0.0710469	0.120111		0.0917766	0.0653242	1.40494	0.160039	0.892988		-0.225074	0.0653014	-3.4467	0.000567486	0.00184171
			ENSGALG00000016055	KCNJ15	5.71027		-2.35697	0.376219	-6.26488	3.73109e-10	4.66632e-09		0.52334	0.372508	1.40491	0.160048	0.892988		0.946072	0.376285	2.51424	0.0119289	0.0258764
			ENSGALG00000009262	FGB	23.5822		0.0702179	0.148537	0.472729	0.636406	0.714912		-0.209016	0.148857	-1.40414	0.160278	0.892988		1.20375	0.151593	7.94069	2.01065e-15	7.70286e-14
			ENSGALG00000043448	ABLIM2	10.1566		-0.970236	0.176686	-5.49131	3.98965e-08	3.39222e-07		0.247169	0.17609	1.40365	0.160422	0.892988		-0.32585	0.177443	-1.83637	0.0663034	0.112778
			ENSGALG00000011386	BCS1L	580.884		0.252857	0.0490519	5.15488	2.53796e-07	1.80738e-06		0.0692831	0.0493628	1.40355	0.160454	0.892988		-0.209464	0.049187	-4.25853	2.05777e-05	9.73188e-05
			ENSGALG00000028809	CHCHD1	420.419		-0.0386915	0.0514043	-0.75269	0.451636	0.54904		-0.0725551	0.0516955	-1.40351	0.160465	0.892988		0.252204	0.0515964	4.88802	1.01856e-06	6.7026e-06
			ENSGALG00000011473	RPS6KA2	8.10684		-0.739453	0.161127	-4.58925	4.44838e-06	2.31935e-05		0.224581	0.160032	1.40335	0.160512	0.892988		0.456542	0.163048	2.80006	0.00510938	0.0124736
			ENSGALG00000003261	PTRF	140.99		-0.908129	0.179821	-5.05019	4.4138e-07	2.99312e-06		0.253854	0.180921	1.40312	0.160582	0.892988		0.463854	0.180288	2.57286	0.0100863	0.0224792
			ENSGALG00000032642	SMARCC1	755.28		-0.228835	0.0376487	-6.07817	1.21563e-09	1.37696e-08		0.0531367	0.0378762	1.4029	0.160646	0.892988		-0.177064	0.0377788	-4.68687	2.77416e-06	1.62429e-05
			ENSGALG00000011544	BCL2L14	496.605		0.371584	0.0589328	6.30521	2.87811e-10	3.67393e-09		-0.0830858	0.0592303	-1.40276	0.160689	0.892988		0.0529653	0.0591096	0.896052	0.370225	0.466746
			ENSGALG00000066410	-	6.55938		-1.16739	0.248987	-4.68857	2.75127e-06	1.51411e-05		0.348897	0.24876	1.40255	0.160752	0.892988		0.174038	0.248461	0.700464	0.483637	0.576267
			ENSGALG00000005507	NONO	1221.7		-0.179142	0.0451697	-3.96598	7.30947e-05	0.000288997		0.0636942	0.0454357	1.40185	0.160959	0.892988		0.0952187	0.0453151	2.10126	0.0356185	0.0664055
			ENSGALG00000003272	KHDRBS1	293.192		-0.197297	0.0495966	-3.97804	6.9486e-05	0.000276833		0.069869	0.0498496	1.4016	0.161036	0.892988		0.122548	0.0498998	2.45588	0.014054	0.029793
			ENSGALG00000009502	ATE1	120.051		0.277104	0.0553366	5.0076	5.5112e-07	3.6302e-06		-0.0776727	0.0554196	-1.40154	0.161053	0.892988		0.326346	0.0562248	5.80431	6.46306e-09	7.17448e-08
			ENSGALG00000023364	CDC42EP4	2558.91		0.207535	0.0659695	3.14592	0.00165565	0.00461876		-0.0930185	0.0663763	-1.40138	0.1611	0.892988		-0.119793	0.066134	-1.81136	0.0700844	0.118155
			ENSGALG00000055993	-	10.5478		0.106528	0.132657	0.80303	0.421957	0.51992		-0.186133	0.132872	-1.40084	0.161262	0.892988		0.505771	0.135516	3.73218	0.000189831	0.000699594
			ENSGALG00000032770	VRK2	41.3095		-0.616246	0.104769	-5.88193	4.05515e-09	4.20399e-08		0.147094	0.105021	1.40062	0.161327	0.892988		0.301432	0.10612	2.84048	0.00450462	0.0112086
			ENSGALG00000056361	-	959.87		0.000762615	0.0894083	0.00852958	0.993194	0.995509		-0.125966	0.0899593	-1.40025	0.161438	0.892988		0.481504	0.0896314	5.37205	7.7847e-08	6.64866e-07
			ENSGALG00000005930	PLS3	670.71		0.231957	0.0656411	3.53371	0.000409768	0.00134524		0.0924019	0.0660113	1.39979	0.161577	0.892988		-0.625438	0.0658282	-9.50107	2.07745e-21	2.27021e-19
			ENSGALG00000002399	GTF2H2	67.3777		-0.190649	0.0556057	-3.42858	0.000606739	0.0019051		0.0779285	0.0556729	1.39976	0.161586	0.892988		0.146007	0.0568027	2.57043	0.0101572	0.0226066
			ENSGALG00000064444	-	375.173		0.0840412	0.0720769	1.16599	0.243617	0.333084		0.101446	0.0724937	1.39938	0.161698	0.892988		-0.339275	0.0723195	-4.69133	2.71429e-06	1.59336e-05
			ENSGALG00000002492	H6PD	749.568		1.19889e-05	0.0867271	0.000138238	0.99989	0.9999		0.122084	0.0872454	1.39931	0.161719	0.892988		-0.697562	0.086971	-8.02062	1.05209e-15	4.21216e-14
			ENSGALG00000002546	COL5A1	43.7389		-1.08907	0.235937	-4.61595	3.91308e-06	2.0702e-05		0.332098	0.237334	1.39929	0.161727	0.892988		0.634793	0.236605	2.68293	0.00729813	0.0170132
			ENSGALG00000055357	-	15.1643		-0.649769	0.169171	-3.84089	0.000122588	0.000458313		-0.237745	0.169966	-1.39878	0.161879	0.892988		-0.720257	0.169973	-4.23747	2.26052e-05	0.000105893
			ENSGALG00000010427	TM4SF4	42384.5		0.461298	0.0900525	5.12255	3.01433e-07	2.11957e-06		-0.126731	0.0906061	-1.3987	0.161902	0.892988		-0.312092	0.0902736	-3.45718	0.000545855	0.00178104
			ENSGALG00000052371	LOC107050833	78.7037		2.08523	0.104727	19.9111	3.2606e-88	2.89802e-85		-0.146099	0.104475	-1.39841	0.161989	0.892988		0.279385	0.10423	2.68046	0.00735201	0.0171269
			ENSGALG00000055984	-	73.8237		1.6594	0.124082	13.3735	8.64211e-41	1.60023e-38		-0.174181	0.124574	-1.39822	0.162047	0.892988		0.59574	0.124128	4.79939	1.59147e-06	9.94259e-06
			ENSGALG00000057003	-	11799.6		0.199339	0.0770501	2.58713	0.00967786	0.0216066		0.108392	0.0775248	1.39816	0.162065	0.892988		-0.398019	0.0772394	-5.15305	2.56279e-07	1.93253e-06
			ENSGALG00000064274	-	7.55797		2.80001	0.305154	9.17575	4.48433e-20	2.05447e-18		-0.410948	0.293929	-1.39812	0.162077	0.892988		0.485554	0.29631	1.63867	0.101282	0.160749
			ENSGALG00000015389	TMPRSS7	100.517		0.47305	0.119625	3.95443	7.67181e-05	0.000301624		-0.167961	0.120138	-1.39806	0.162094	0.892988		-0.131037	0.120073	-1.09131	0.275136	0.368136
			ENSGALG00000005487	CCDC12	590.48		-0.207226	0.0483565	-4.28538	1.82425e-05	8.31201e-05		0.0679674	0.0486387	1.39739	0.162295	0.893192		0.133106	0.0485369	2.74237	0.00609976	0.01454
			ENSGALG00000008208	CASC4	1620.54		0.389195	0.0437419	8.89755	5.7091e-19	2.36378e-17		-0.0614595	0.0439887	-1.39717	0.162364	0.893192		-0.294267	0.0438653	-6.70841	1.96754e-11	3.68417e-10
			ENSGALG00000017053	SPG20	132.993		0.0749397	0.0883772	0.847953	0.396464	0.495138		-0.123946	0.088775	-1.39619	0.162659	0.893192		0.317569	0.0887812	3.57698	0.000347584	0.00119525
			ENSGALG00000043081	WDR26	165.107		0.0853935	0.0590783	1.44543	0.148338	0.222278		0.0828499	0.0593466	1.39603	0.162704	0.893192		-0.51756	0.0594704	-8.70281	3.23757e-18	2.09531e-16
			ENSGALG00000018803	TMEM198	396.541		0.429157	0.0922248	4.65338	3.26532e-06	1.75892e-05		-0.129511	0.0928031	-1.39555	0.162851	0.893192		-0.157878	0.0924623	-1.70749	0.0877314	0.142424
			ENSGALG00000044716	BLTP1	114.511		0.28265	0.0707053	3.99758	6.39927e-05	0.000257128		-0.0989597	0.0709394	-1.39499	0.163019	0.893192		-0.154667	0.0711418	-2.17406	0.0297005	0.0568919
			ENSGALG00000056650	-	328.544		-0.473452	0.148334	-3.19179	0.00141394	0.00402705		0.208201	0.14926	1.39489	0.16305	0.893192		-0.621124	0.148708	-4.17681	2.9563e-05	0.00013507
			ENSGALG00000033462	-	693.688		0.184318	0.164189	1.1226	0.261608	0.352513		-0.230391	0.165195	-1.39466	0.163118	0.893192		0.799613	0.164588	4.85827	1.18418e-06	7.63785e-06
			ENSGALG00000002536	STX2	84.9447		0.317152	0.0944956	3.35626	0.000790046	0.00241193		-0.13231	0.0948834	-1.39444	0.163183	0.893192		-0.0362194	0.0948854	-0.381718	0.702671	0.769595
			ENSGALG00000000729	PPP1R8	186.845		0.121153	0.0481267	2.51738	0.0118232	0.0257267		-0.0673505	0.0483113	-1.39409	0.163289	0.893192		0.254213	0.0484915	5.24242	1.58482e-07	1.26444e-06
			ENSGALG00000020002	SLC22A3	436.463		-0.0802841	0.125549	-0.639463	0.522522	0.6142		0.176114	0.12633	1.39408	0.163293	0.893192		-1.73056	0.125891	-13.7465	5.34223e-43	1.78057e-39
			ENSGALG00000011251	TBC1D5	6.28088		-0.625429	0.188686	-3.31466	0.000917549	0.00275513		0.262418	0.188242	1.39404	0.163304	0.893192		-0.0199731	0.19051	-0.10484	0.916503	0.941865
			ENSGALG00000060853	-	538.797		0.0217903	0.0661163	0.329576	0.74172	0.804345		0.0926899	0.0665039	1.39375	0.163393	0.893192		-0.242926	0.0663265	-3.66258	0.000249687	0.000891214
			ENSGALG00000066634	-	9.46108		2.37263	0.279885	8.47718	2.30726e-17	7.86711e-16		-0.38313	0.274922	-1.3936	0.163439	0.893192		0.882891	0.27671	3.19067	0.00141943	0.00411925
			ENSGALG00000026284	IKBIP	12.0524		-0.531256	0.174864	-3.03811	0.00238065	0.00634905		0.244398	0.175389	1.39346	0.163481	0.893192		-0.0240195	0.175961	-0.136505	0.891422	0.922705
			ENSGALG00000065400	-	25.7693		0.0962671	0.0917664	1.04905	0.294157	0.388134		0.12805	0.0919429	1.39271	0.163706	0.893192		0.330452	0.0939986	3.5155	0.000438933	0.00147217
			ENSGALG00000009865	RNF150	7.62307		-1.50018	0.223472	-6.71304	1.9061e-11	2.98264e-10		0.307497	0.220802	1.39264	0.16373	0.893192		0.841782	0.223763	3.76193	0.000168604	0.000632479
			ENSGALG00000007954	TBC1D10A	3538.05		0.296994	0.0743849	3.99266	6.53354e-05	0.000261813		-0.104126	0.0748441	-1.39123	0.164155	0.893487		-0.0680933	0.0745682	-0.913168	0.361154	0.457691
			ENSGALG00000007878	SDHD	6584.08		0.142121	0.0558481	2.54478	0.0109348	0.0239972		0.0781676	0.0561911	1.3911	0.164195	0.893487		-0.398816	0.0559877	-7.12328	1.05388e-12	2.51798e-11
			ENSGALG00000035733	CCR7	207.223		-0.361784	0.0813749	-4.4459	8.75264e-06	4.28378e-05		-0.113758	0.081811	-1.39049	0.164379	0.8938		0.848917	0.0818051	10.3773	3.14514e-25	6.16632e-23
			ENSGALG00000021074	MYOC	17.6205		-1.10728	0.210708	-5.25503	1.48003e-07	1.11227e-06		0.293887	0.21146	1.3898	0.16459	0.8938		0.937198	0.210808	4.44574	8.75914e-06	4.54916e-05
			ENSGALG00000013853	AFG3L2	188.664		-0.0149744	0.0538361	-0.278148	0.780899	0.836396		-0.0751152	0.0540551	-1.3896	0.164649	0.8938		-0.207285	0.0542424	-3.82145	0.000132667	0.000512373
			ENSGALG00000017833	LOC112530003	8.23037		0.545612	0.163439	3.33833	0.000842837	0.0025538		0.227193	0.163571	1.38896	0.164846	0.8938		0.212745	0.164069	1.29668	0.194743	0.276969
			ENSGALG00000014371	LGALS8	292.182		0.67299	0.0611879	10.9988	3.87462e-28	3.56252e-26		0.0852064	0.0613727	1.38834	0.165032	0.8938		-0.237557	0.0614659	-3.86485	0.000111158	0.000438709
			ENSGALG00000057522	-	3308.63		0.152885	0.101003	1.51366	0.130111	0.199201		-0.14104	0.101626	-1.38783	0.165189	0.8938		0.674838	0.101251	6.66502	2.64635e-11	4.76128e-10
			ENSGALG00000060458	-	7.30445		0.772894	0.165132	4.68046	2.86238e-06	1.5672e-05		0.228322	0.164531	1.38771	0.165225	0.8938		-0.281255	0.166127	-1.69302	0.0904526	0.146047
			ENSGALG00000002180	CHFR	46.2891		0.114504	0.0715224	1.60095	0.109388	0.172423		-0.0992792	0.071625	-1.3861	0.165718	0.8938		0.228417	0.0728519	3.13536	0.00171645	0.00484517
			ENSGALG00000002354	PUS1	88.1142		-0.182006	0.067029	-2.71534	0.00662081	0.0156477		-0.0932364	0.0672736	-1.38593	0.165769	0.8938		0.315474	0.067779	4.65445	3.24853e-06	1.87568e-05
			ENSGALG00000002944	CPS1	2.95328		0.377697	0.28291	1.33504	0.181862	0.262629		0.393015	0.283638	1.38562	0.165863	0.8938		-1.02104	0.291999	-3.49674	0.000470983	0.0015655
			ENSGALG00000030701	IQCC	53.0485		0.000884641	0.0811089	0.0109068	0.991298	0.994131		0.112832	0.0814487	1.38531	0.165956	0.8938		-0.239379	0.0820054	-2.91907	0.00351078	0.00900282
			ENSGALG00000055749	-	491.566		-1.27117	0.19939	-6.37531	1.82593e-10	2.40547e-09		0.277873	0.200616	1.3851	0.166022	0.8938		0.479	0.199885	2.39638	0.0165579	0.0343366
			ENSGALG00000004974	PPARG	46.0059		0.378366	0.0856219	4.41904	9.91426e-06	4.80294e-05		-0.118709	0.0857044	-1.3851	0.166022	0.8938		-0.160567	0.0865871	-1.8544	0.0636817	0.109014
			ENSGALG00000041921	CWH43	10.6007		0.678522	0.173768	3.90475	9.43216e-05	0.000363438		0.240361	0.173544	1.38502	0.166048	0.8938		-0.287575	0.175334	-1.64016	0.100972	0.160353
			ENSGALG00000068432	-	9.87204		1.72091	0.244176	7.04782	1.81738e-12	3.39821e-11		0.335228	0.242046	1.38497	0.166061	0.8938		0.260377	0.243901	1.06755	0.285723	0.379446
			ENSGALG00000017447	OSTF1	763.186		-0.22043	0.0399938	-5.51161	3.55559e-08	3.06024e-07		0.0556731	0.0402161	1.38435	0.166252	0.8938		0.0316629	0.0401763	0.788098	0.430639	0.52682
			ENSGALG00000002870	LEMD2	359.2		-0.0604456	0.0414436	-1.4585	0.144702	0.217665		-0.0576579	0.0416528	-1.38425	0.166281	0.8938		0.124544	0.0416443	2.99066	0.00278377	0.00736861
			ENSGALG00000013511	ANKRA2	100.229		0.380236	0.0660691	5.75512	8.65799e-09	8.41928e-08		0.091601	0.0662239	1.3832	0.166603	0.8938		-0.0651814	0.0667202	-0.976937	0.3286	0.424959
			ENSGALG00000003517	ZBTB8OS	1780.3		0.115559	0.0491382	2.35172	0.0186867	0.0382514		-0.0682957	0.0494301	-1.38166	0.167075	0.8938		0.201885	0.0492798	4.09672	4.19046e-05	0.00018438
			ENSGALG00000009947	PLEKHH2	4.99403		-1.52889	0.221093	-6.91512	4.67476e-12	8.24391e-11		0.294678	0.21329	1.38158	0.1671	0.8938		0.312518	0.218772	1.42851	0.153144	0.227819
			ENSGALG00000010088	RALGAPA1	50.6958		0.153433	0.0837757	1.83148	0.0670294	0.114305		-0.116042	0.0840046	-1.38137	0.167164	0.8938		0.428754	0.084707	5.06161	4.1573e-07	2.97957e-06
			ENSGALG00000031812	TDRKH	20.2735		-0.530986	0.131439	-4.03977	5.35032e-05	0.000218738		0.182365	0.132033	1.38121	0.167214	0.8938		0.511741	0.131711	3.88534	0.000102185	0.000406102
			ENSGALG00000029296	MPI	1030.76		0.150736	0.0551346	2.73397	0.00625764	0.0149056		0.076628	0.0554806	1.38117	0.167227	0.8938		-0.239019	0.0552762	-4.32409	1.53161e-05	7.47419e-05
			ENSGALG00000036114	SMO	301.113		-0.175199	0.0962655	-1.81995	0.0687663	0.116774		0.133782	0.0968708	1.38104	0.167268	0.8938		-0.301453	0.0965197	-3.12323	0.00178877	0.00501323
			ENSGALG00000013674	TUSC3	37.4552		0.0238383	0.107787	0.221162	0.824966	0.871164		0.149507	0.108295	1.38056	0.167414	0.8938		-0.662244	0.108858	-6.08354	1.17554e-09	1.54408e-08
			ENSGALG00000052087	-	63.0171		-0.9653	0.219993	-4.38787	1.14465e-05	5.46384e-05		0.305524	0.22134	1.38034	0.167482	0.8938		0.118378	0.220517	0.536821	0.591391	0.673941
			ENSGALG00000014201	PARVB	3.14347		-0.922266	0.294916	-3.12722	0.00176468	0.00488309		0.405185	0.293561	1.38024	0.167512	0.8938		0.717606	0.298571	2.40347	0.0162405	0.0337623
			ENSGALG00000007127	FADS1	16.7439		-0.522421	0.154714	-3.37669	0.000733642	0.00225991		0.214007	0.15506	1.38016	0.167537	0.8938		0.681024	0.157168	4.33309	1.47032e-05	7.19353e-05
			ENSGALG00000026687	PLCD4	55.5171		0.215181	0.133211	1.61533	0.106238	0.168255		0.184954	0.134015	1.3801	0.167555	0.8938		0.483301	0.133586	3.61789	0.000297014	0.00103686
			ENSGALG00000015105	PSIP1	26.4993		-0.296103	0.101643	-2.91316	0.00357788	0.00911356		0.140626	0.101902	1.38002	0.16758	0.8938		0.142472	0.102589	1.38877	0.164903	0.241938
			ENSGALG00000002762	UHRF1BP1	70.61		0.361005	0.0959452	3.76261	0.000168147	0.000610395		0.132864	0.0962957	1.37975	0.167665	0.8938		-0.114369	0.0966338	-1.18353	0.236598	0.325288
			ENSGALG00000017333	LCMT2	79.691		-0.29068	0.0712072	-4.08217	4.46165e-05	0.000185593		0.0985599	0.0714703	1.37903	0.167885	0.8938		0.00733144	0.0719081	0.101956	0.918792	0.943504
			ENSGALG00000016797	FHL2	45.5977		-1.01697	0.236564	-4.29893	1.71627e-05	7.87925e-05		0.328083	0.237921	1.37896	0.167908	0.8938		0.562403	0.237506	2.36796	0.0178866	0.0367151
			ENSGALG00000010175	HSP90AB1	236.583		-0.101593	0.0831572	-1.2217	0.221823	0.308925		-0.115321	0.0836446	-1.3787	0.167987	0.8938		0.282956	0.0834329	3.39141	0.000695328	0.00219775
			ENSGALG00000010034	-	14.6096		-0.247976	0.127198	-1.94954	0.0512315	0.0913125		0.175605	0.127408	1.37829	0.168114	0.8938		0.536709	0.129685	4.13855	3.495e-05	0.000156676
			ENSGALG00000002638	SRRL	9.98593		-0.24919	0.185279	-1.34494	0.178645	0.258767		-0.255774	0.185604	-1.37806	0.168185	0.8938		0.757177	0.190527	3.97412	7.06396e-05	0.000293937
			ENSGALG00000006763	EXOC6	33.9915		0.058653	0.0952399	0.615845	0.537997	0.628292		-0.131482	0.0954582	-1.37738	0.168395	0.8938		0.649747	0.0968856	6.70633	1.99578e-11	3.72136e-10
			ENSGALG00000014786	PIK3R1	80.1817		-0.40685	0.108357	-3.75471	0.000173546	0.000628213		-0.149972	0.108936	-1.37671	0.168603	0.8938		0.36601	0.108812	3.36368	0.000769102	0.0024064
			ENSGALG00000015142	DSG2	624.011		0.189401	0.0708051	2.67497	0.00747369	0.0174012		-0.0980267	0.0712045	-1.37669	0.168607	0.8938		-0.32255	0.0710065	-4.54255	5.55779e-06	3.02805e-05
			ENSGALG00000004657	FBXO2	97.5667		-0.297264	0.0805738	-3.68933	0.000224841	0.000789877		-0.111467	0.0809784	-1.37651	0.168664	0.8938		0.0554393	0.0811425	0.683235	0.494459	0.586905
			ENSGALG00000037941	-	4322.47		0.372684	0.109404	3.4065	0.000658007	0.00204966		-0.151494	0.110078	-1.37624	0.168746	0.893811		0.245995	0.109672	2.243	0.0248967	0.0488697
			ENSGALG00000016651	TDH	2.63649		0.88646	0.27007	3.28233	0.00102953	0.00304542		0.369189	0.268319	1.37594	0.168841	0.893927		0.260715	0.280419	0.929733	0.352509	0.449242
			ENSGALG00000055527	-	82.6269		3.19221	0.152115	20.9855	8.90032e-98	9.88826e-95		0.207006	0.150506	1.3754	0.169007	0.893927		-1.12715	0.150706	-7.47912	7.48239e-14	2.18283e-12
			ENSGALG00000000871	ART1G	134.939		2.54304	0.233892	10.8727	1.55534e-27	1.34648e-25		-0.323474	0.235217	-1.37521	0.169066	0.893927		1.10897	0.234346	4.7322	2.221e-06	1.33802e-05
			ENSGALG00000022536	GPR142	16.4317		0.772156	0.136303	5.66501	1.47014e-08	1.36039e-07		0.187874	0.136641	1.37494	0.169149	0.893927		0.243037	0.136171	1.7848	0.0742936	0.12414
			ENSGALG00000003597	AK2	2900.83		-0.0501514	0.0784415	-0.639348	0.522597	0.614234		0.108494	0.0789231	1.37468	0.16923	0.893927		-0.426633	0.0786405	-5.4251	5.79205e-08	5.11727e-07
			ENSGALG00000041555	COL1A1	707.5		-1.07578	0.214767	-5.00906	5.46962e-07	3.60541e-06		0.296929	0.216088	1.37411	0.169407	0.893927		0.543988	0.215299	2.52666	0.0115153	0.0251344
			ENSGALG00000017119	TNFRSF19	6.14785		-0.733559	0.278284	-2.63601	0.0083887	0.0191471		0.383221	0.27891	1.374	0.169442	0.893927		0.881997	0.282505	3.12206	0.0017959	0.00502896
			ENSGALG00000058990	-	3.49298		1.30632	0.245277	5.32587	1.00469e-07	7.80116e-07		-0.328377	0.238995	-1.37399	0.169444	0.893927		0.351736	0.248715	1.41421	0.157299	0.232883
			ENSGALG00000040189	RIPK4	225.738		-0.0861934	0.0755299	-1.14118	0.253794	0.344		0.104288	0.0759421	1.37326	0.169671	0.894086		-0.428341	0.0758574	-5.64666	1.63592e-08	1.63494e-07
			ENSGALG00000002523	CREB3L4	7698.25		0.231817	0.0614187	3.77437	0.000160413	0.000585124		-0.0848498	0.0617966	-1.37305	0.169737	0.894086		-0.361794	0.0615703	-5.87612	4.20002e-09	4.86065e-08
			ENSGALG00000010013	EDNRA	3.80508		-1.27845	0.303793	-4.20829	2.57315e-05	0.000113368		0.413419	0.301427	1.37154	0.170207	0.894569		0.815741	0.308471	2.64446	0.00818202	0.018746
			ENSGALG00000053711	MIR1634	6.41706		1.28667	0.184067	6.9902	2.74485e-12	4.95859e-11		-0.24655	0.17978	-1.3714	0.170252	0.894569		0.253862	0.180045	1.40999	0.158542	0.234411
			ENSGALG00000002267	DCUN1D3	34.6934		-0.0897187	0.105932	-0.846944	0.397026	0.495482		0.145839	0.106344	1.37139	0.170252	0.894569		-0.311068	0.107188	-2.90208	0.00370697	0.00943876
			ENSGALG00000017304	PGM2L1	41.3844		-0.801069	0.150128	-5.33589	9.50759e-08	7.41933e-07		0.206808	0.150897	1.37053	0.170523	0.894569		-0.942097	0.151215	-6.23017	4.65928e-10	6.6294e-09
			ENSGALG00000017128	SKA3	17.015		-0.957114	0.175556	-5.4519	4.98352e-08	4.14734e-07		0.241091	0.175923	1.37044	0.17055	0.894569		0.58954	0.176999	3.33075	0.000866126	0.00266987
			ENSGALG00000011414	AMDHD1	13.9574		0.504796	0.157293	3.20927	0.00133074	0.00381701		0.215869	0.157547	1.37019	0.170627	0.894569		-0.487553	0.158604	-3.07402	0.00211195	0.00579471
			ENSGALG00000038336	SLC20A2	256.485		0.209697	0.0614275	3.41372	0.000640816	0.00200079		-0.0845636	0.0617293	-1.36991	0.170715	0.894569		-0.137207	0.0616908	-2.22411	0.0261412	0.0509598
			ENSGALG00000011663	FNDC1	5.97982		-2.10607	0.296291	-7.10812	1.17636e-12	2.25658e-11		0.39639	0.289523	1.36911	0.170964	0.894569		1.32231	0.294769	4.4859	7.26063e-06	3.85652e-05
			ENSGALG00000037065	SC5D	2789.15		0.585888	0.093073	6.29492	3.07549e-10	3.90871e-09		-0.128211	0.0936459	-1.36911	0.170966	0.894569		-0.734491	0.0933026	-7.87213	3.48641e-15	1.27345e-13
			ENSGALG00000005293	GNG13	179.651		0.317694	0.120516	2.63612	0.00838592	0.0191471		-0.165985	0.121244	-1.36902	0.170993	0.894569		0.42666	0.120821	3.53133	0.000413469	0.001395
			ENSGALG00000012816	SLC22A23	199.752		0.266423	0.0923757	2.88412	0.00392507	0.00989582		-0.127192	0.0929172	-1.36887	0.17104	0.894569		-0.636842	0.0926876	-6.87084	6.38252e-12	1.3213e-10
			ENSGALG00000000209	PRNP	87.125		-0.631803	0.11971	-5.27776	1.30775e-07	9.93441e-07		0.164763	0.120367	1.36884	0.17105	0.894569		0.754378	0.120292	6.27124	3.58179e-10	5.21315e-09
			ENSGALG00000036142	LOXL3	102.425		-1.20861	0.208078	-5.80843	6.30598e-09	6.33067e-08		0.286393	0.209346	1.36804	0.1713	0.894569		0.360506	0.20859	1.7283	0.083934	0.13715
			ENSGALG00000023517	AGPAT2	14232.2		0.251924	0.0804706	3.13064	0.00174428	0.00483562		-0.110731	0.0809655	-1.36763	0.171428	0.894569		-0.140637	0.0806683	-1.7434	0.0812636	0.133688
			ENSGALG00000005569	USP47	79.6128		0.0932415	0.0686672	1.35788	0.174503	0.253594		-0.094139	0.0688521	-1.36727	0.171542	0.894569		0.240555	0.0694133	3.46555	0.000529144	0.00173588
			ENSGALG00000060193	-	244.197		0.120968	0.0449798	2.68939	0.00715837	0.0167636		-0.061724	0.0451645	-1.36665	0.171736	0.894569		0.135122	0.0452755	2.98444	0.00284097	0.0075061
			ENSGALG00000005470	PLPPR5	3.45001		-0.793173	0.244301	-3.2467	0.0011675	0.00340147		0.331305	0.242443	1.36653	0.171774	0.894569		0.416624	0.247818	1.68117	0.0927296	0.149128
			ENSGALG00000007493	NSDHL	371.204		-0.277213	0.0968283	-2.86293	0.00419743	0.0104952		-0.133123	0.0974184	-1.36651	0.17178	0.894569		-0.706383	0.0971333	-7.27231	3.53391e-13	9.3111e-12
			ENSGALG00000010130	INTS10	81.8185		0.364897	0.0833386	4.37848	1.19508e-05	5.68824e-05		-0.114182	0.0835674	-1.36634	0.171832	0.894569		0.185202	0.0839837	2.20521	0.0274392	0.0530249
			ENSGALG00000006695	BCR	21.2814		-0.432155	0.100098	-4.31733	1.57925e-05	7.3284e-05		0.136612	0.1	1.36611	0.171903	0.894569		0.0159644	0.101999	0.156515	0.875627	0.910598
			ENSGALG00000042816	TP53BP2	84.6736		-0.568492	0.0812745	-6.99471	2.65803e-12	4.80825e-11		0.111389	0.0815825	1.36535	0.172144	0.894569		-0.491047	0.0820516	-5.98462	2.16901e-09	2.68e-08
			ENSGALG00000007093	CYTH1	1428.71		-0.0142906	0.0493886	-0.289351	0.772313	0.828824		-0.0677873	0.0496919	-1.36415	0.17252	0.894569		0.286361	0.049515	5.78333	7.32369e-09	8.01637e-08
			ENSGALG00000016531	ASXL2	165.828		-0.27622	0.0718452	-3.84465	0.000120724	0.000452358		0.0985115	0.0722152	1.36414	0.172524	0.894569		-0.0568094	0.0722365	-0.786436	0.431612	0.527809
			ENSGALG00000049587	-	10.4895		-0.448492	0.141299	-3.17408	0.00150314	0.00424483		0.192585	0.14118	1.36411	0.172534	0.894569		-0.485513	0.144294	-3.36474	0.000766159	0.00239944
			ENSGALG00000006895	CEP131	109.772		-0.133434	0.0668274	-1.99669	0.0458589	0.0831033		0.0916021	0.0671578	1.36398	0.172573	0.894569		0.605455	0.0672198	9.00709	2.11592e-19	1.61196e-17
			ENSGALG00000003321	RILPL2	234.022		0.0156854	0.0626037	0.250551	0.802162	0.85343		0.0858437	0.0629438	1.36382	0.172626	0.894569		0.461811	0.0629002	7.34197	2.10478e-13	5.82178e-12
			ENSGALG00000039468	SCHIP1	386.163		-0.16979	0.074105	-2.2912	0.0219517	0.0439932		-0.101652	0.0745458	-1.36361	0.17269	0.894569		-0.334337	0.0743561	-4.49644	6.91023e-06	3.68804e-05
			ENSGALG00000043137	SMARCD3	3.55791		-1.25527	0.296625	-4.23186	2.31768e-05	0.000103067		0.400939	0.294058	1.36347	0.172735	0.894569		0.0522754	0.295321	0.177012	0.859499	0.89845
			ENSGALG00000027070	TIMP2	399.393		-0.858032	0.138906	-6.17708	6.52962e-10	7.77257e-09		0.19045	0.139758	1.36271	0.172975	0.894569		0.698874	0.139261	5.01844	5.20924e-07	3.6591e-06
			ENSGALG00000003248	SUB1	169.038		0.12836	0.0696217	1.84368	0.0652299	0.111794		-0.0952771	0.0699274	-1.36251	0.173036	0.894569		0.22452	0.0699017	3.21193	0.00131845	0.00386234
			ENSGALG00000002165	UNC13B	13.6793		-0.649844	0.135475	-4.79679	1.61232e-06	9.41133e-06		0.183869	0.134959	1.3624	0.17307	0.894569		-0.263755	0.139889	-1.88546	0.0593681	0.102632
			ENSGALG00000065079	-	542.162		-0.0843546	0.0555907	-1.51742	0.12916	0.197995		-0.0762048	0.0559347	-1.36239	0.173075	0.894569		-0.705558	0.0557667	-12.652	1.09098e-36	9.69659e-34
			ENSGALG00000007970	PIAS1	114.243		0.219104	0.0807113	2.71467	0.00663418	0.0156765		-0.110363	0.081021	-1.36216	0.173148	0.894569		0.474924	0.0812347	5.84631	5.02589e-09	5.70743e-08
			ENSGALG00000035743	ATP2C2	21.777		-0.466803	0.135038	-3.45683	0.00054657	0.00173745		0.184568	0.135503	1.3621	0.173167	0.894569		0.128951	0.13612	0.947335	0.343468	0.440512
			ENSGALG00000057272	-	3.25903		-3.73066	0.412185	-9.05093	1.41751e-19	6.21651e-18		0.502378	0.368857	1.36199	0.173202	0.894569		-1.36669	0.36888	-3.70497	0.000211413	0.000770729
			ENSGALG00000001420	RALGAPB	210.105		-0.139818	0.0892595	-1.56642	0.117251	0.182509		0.12226	0.0897776	1.3618	0.17326	0.894569		-0.459509	0.0895618	-5.13064	2.88758e-07	2.15913e-06
			ENSGALG00000026188	TMEM8A	3550.85		0.142303	0.0960551	1.48148	0.138479	0.21004		0.131611	0.0966454	1.36179	0.173264	0.894569		-0.869862	0.0962943	-9.03337	1.66461e-19	1.29027e-17
			ENSGALG00000055138	-	17.2609		-0.625286	0.189441	-3.30069	0.000964482	0.00287276		0.259426	0.190506	1.36177	0.173269	0.894569		-0.954866	0.19067	-5.00795	5.50141e-07	3.83402e-06
			ENSGALG00000030008	HHEX	64.2386		0.0292819	0.0990417	0.295652	0.767496	0.82465		0.135538	0.0995574	1.36141	0.173385	0.894569		0.627395	0.0996199	6.29789	3.01734e-10	4.44498e-09
			ENSGALG00000034317	SYNJ1	39.7024		-0.273233	0.106647	-2.56202	0.0104065	0.0230006		0.145832	0.107156	1.36094	0.173533	0.894642		-0.563181	0.107251	-5.25104	1.51242e-07	1.2103e-06
			ENSGALG00000027262	CAB39	234.94		0.306617	0.0590374	5.19361	2.06257e-07	1.4969e-06		-0.0805586	0.0592599	-1.35941	0.174016	0.895774		0.129055	0.0593041	2.17615	0.0295439	0.0566569
			ENSGALG00000041732	NOL4L	985.948		-0.0127603	0.0570318	-0.223741	0.822959	0.869665		0.0780077	0.0573841	1.35939	0.174021	0.895774		-0.481585	0.057187	-8.42123	3.72562e-17	1.92958e-15
			ENSGALG00000011633	SLC5A8	1013.3		-0.586054	0.105394	-5.56061	2.68829e-08	2.36726e-07		-0.144041	0.106043	-1.35833	0.174361	0.8964		-0.373187	0.10568	-3.5313	0.000413519	0.001395
			ENSGALG00000002316	NUBP2	747.288		0.125394	0.0403253	3.10956	0.00187363	0.00513976		-0.0551001	0.0405762	-1.35794	0.174482	0.8964		-0.104317	0.040442	-2.57943	0.00989636	0.0221299
			ENSGALG00000007147	DYL2	16.8785		1.57903	0.17735	8.90342	5.41512e-19	2.24905e-17		0.239825	0.176636	1.35774	0.174547	0.8964		0.717436	0.176149	4.0729	4.64311e-05	0.000201826
			ENSGALG00000058957	-	44.2198		-0.83849	0.172301	-4.86642	1.13636e-06	6.90831e-06		0.235059	0.173182	1.35729	0.174688	0.896783		0.691279	0.173276	3.98946	6.6223e-05	0.000277375
			ENSGALG00000067146	-	5.98073		-1.1045	0.235035	-4.69931	2.61046e-06	1.45072e-05		0.31584	0.232847	1.35643	0.174964	0.897045		1.12201	0.243781	4.60252	4.17405e-06	2.352e-05
			ENSGALG00000004500	RFWD2	297.509		0.242184	0.0646736	3.74471	0.000180599	0.000650742		-0.0881443	0.0650114	-1.35583	0.175154	0.897045		-0.0301274	0.0649302	-0.463997	0.64265	0.718897
			ENSGALG00000000621	KANK3	151.635		-0.744615	0.174387	-4.26991	1.95555e-05	8.85643e-05		0.237869	0.175455	1.35573	0.175186	0.897045		0.661719	0.174855	3.78439	0.000154088	0.000584438
			ENSGALG00000040167	TPD52	1302.52		-0.159697	0.0487813	-3.27374	0.00106133	0.00313161		-0.0665073	0.0490658	-1.35547	0.175268	0.897045		0.266251	0.0489442	5.43988	5.33168e-08	4.76421e-07
			ENSGALG00000012694	C12orf45	92.9509		-0.176003	0.0566375	-3.10754	0.00188653	0.00516982		0.0770043	0.05682	1.35523	0.175343	0.897045		0.187958	0.0572907	3.28078	0.00103519	0.00311608
			ENSGALG00000014978	IQGAP2	233.667		0.292149	0.0828912	3.52449	0.000424301	0.00138783		-0.112908	0.0833191	-1.35513	0.175376	0.897045		0.146605	0.0830985	1.76423	0.0776937	0.128688
			ENSGALG00000001749	ACSBG2	228.828		0.0232088	0.0851704	0.272498	0.785239	0.839856		-0.115999	0.0856348	-1.35457	0.175553	0.897045		0.312988	0.0855131	3.66012	0.000252101	0.000898668
			ENSGALG00000037339	SMARCAD1	14.1166		0.0912751	0.138079	0.661034	0.508591	0.602068		0.187407	0.138356	1.35453	0.175568	0.897045		0.525305	0.1407	3.73351	0.000188826	0.000696723
			ENSGALG00000041927	FZD9	550.462		0.872049	0.0902289	9.66486	4.25202e-22	2.37188e-20		0.122957	0.0908031	1.35411	0.175702	0.897045		0.138394	0.0904552	1.52997	0.126023	0.193398
			ENSGALG00000057875	-	2890.94		-0.229357	0.120529	-1.90293	0.0570502	0.0998941		0.164104	0.121272	1.35319	0.175995	0.897045		-0.986465	0.120826	-8.16437	3.23109e-16	1.3986e-14
			ENSGALG00000036915	SQLE	233.763		0.151453	0.11473	1.32008	0.186808	0.268376		-0.156075	0.1154	-1.35247	0.176226	0.897045		-0.596384	0.115078	-5.18245	2.18994e-07	1.67466e-06
			ENSGALG00000002555	RET	9.42744		0.388123	0.147598	2.62959	0.00854872	0.0194494		0.199938	0.147908	1.35177	0.176448	0.897045		-0.440885	0.149636	-2.94639	0.00321508	0.00834081
			ENSGALG00000015842	TIAM1	9.45477		-0.950115	0.168708	-5.6317	1.7844e-08	1.62565e-07		0.226307	0.167437	1.3516	0.176505	0.897045		0.78977	0.172183	4.58681	4.50075e-06	2.51273e-05
			ENSGALG00000009065	VMA21	157.328		0.30385	0.0629498	4.82686	1.38704e-06	8.2157e-06		-0.0853879	0.0631833	-1.35143	0.176557	0.897045		0.0197759	0.0632446	0.31269	0.754516	0.813523
			ENSGALG00000030705	TRABD	95.7292		0.0598472	0.0710126	0.842769	0.399358	0.497871		-0.0963117	0.0712753	-1.35126	0.176611	0.897045		0.252149	0.0718334	3.51019	0.000447788	0.00149922
			ENSGALG00000038207	-	280.388		-0.293599	0.0651834	-4.5042	6.66224e-06	3.34921e-05		0.0886074	0.0655936	1.35086	0.176742	0.897045		-0.315365	0.0653756	-4.8239	1.40776e-06	8.93729e-06
			ENSGALG00000056819	-	6.60155		-1.21217	0.230081	-5.26848	1.3756e-07	1.04024e-06		0.308707	0.228535	1.35081	0.176756	0.897045		0.665536	0.23278	2.85908	0.00424877	0.0106475
			ENSGALG00000003560	SLC6A2	2.94598		1.08038	0.584426	1.84862	0.0645128	0.11075		-0.792659	0.586809	-1.3508	0.17676	0.897045		4.52474	0.599035	7.55339	4.24089e-14	1.28208e-12
			ENSGALG00000015468	LOC421792	526.43		0.0612182	0.079153	0.773417	0.439276	0.536892		0.107549	0.0796317	1.35058	0.176831	0.897045		-0.427452	0.0793851	-5.38454	7.26304e-08	6.26332e-07
			ENSGALG00000007507	MASTL	5.71037		0.0383856	0.18707	0.205194	0.837421	0.88055		0.25335	0.187617	1.35036	0.1769	0.897045		0.592303	0.191777	3.08851	0.00201166	0.0055642
			ENSGALG00000010738	TC2N	24.2687		0.249771	0.266649	0.936703	0.348911	0.446162		-0.361739	0.267883	-1.35036	0.1769	0.897045		0.831302	0.270155	3.07714	0.00209	0.00574632
			ENSGALG00000011406	NTN4	18.4973		-1.03002	0.22294	-4.62019	3.83395e-06	2.0348e-05		0.302497	0.224014	1.35035	0.176904	0.897045		0.381016	0.223876	1.70191	0.0887725	0.143945
			ENSGALG00000001275	PDCL	38.5383		0.0482437	0.0927016	0.52042	0.602771	0.684451		0.125539	0.0929801	1.35017	0.17696	0.897045		-0.329451	0.0941156	-3.50049	0.000464396	0.00154744
			ENSGALG00000059149	-	10.9896		-0.225785	0.164242	-1.37471	0.169223	0.247214		0.222606	0.164944	1.34958	0.17715	0.897142		0.798953	0.165423	4.82975	1.36702e-06	8.70766e-06
			ENSGALG00000023953	C4BPS	12.7108		0.687128	0.141468	4.85714	1.19093e-06	7.19417e-06		0.190719	0.141391	1.34887	0.177379	0.897142		-0.114447	0.14317	-0.799377	0.424072	0.51993
			ENSGALG00000041926	-	2491.74		-0.0371148	0.0658148	-0.563927	0.572804	0.658784		-0.0893109	0.0662179	-1.34874	0.17742	0.897142		0.239605	0.0659831	3.63131	0.000281985	0.000991409
			ENSGALG00000035360	XPO6	1177.21		0.052478	0.0392104	1.33837	0.180776	0.261247		-0.0531826	0.0394365	-1.34856	0.177477	0.897142		0.124825	0.0393435	3.17269	0.00151031	0.00434423
			ENSGALG00000040730	RXRG	41.1398		0.654617	0.137558	4.75884	1.94704e-06	1.11551e-05		-0.186194	0.138191	-1.34737	0.177861	0.897142		0.602361	0.137963	4.36612	1.26474e-05	6.2916e-05
			ENSGALG00000031142	ACAA2	586.248		0.0144838	0.0953406	0.151917	0.879253	0.913798		0.129173	0.0958948	1.34703	0.177971	0.897142		-0.497085	0.095633	-5.19784	2.01613e-07	1.56183e-06
			ENSGALG00000030012	EMILIN3	6.11224		-1.65197	0.274945	-6.00836	1.87409e-09	2.05303e-08		0.367257	0.272731	1.34659	0.178112	0.897142		0.601418	0.272117	2.21014	0.0270952	0.0524896
			ENSGALG00000007720	AIFM3	1384.52		0.170705	0.170809	0.999395	0.317603	0.413586		0.231413	0.17186	1.34652	0.178135	0.897142		-1.12475	0.17123	-6.56864	5.07761e-11	8.7348e-10
			ENSGALG00000034560	SCARF2	124.912		-1.19045	0.175784	-6.77223	1.26814e-11	2.06433e-10		0.23811	0.17684	1.34647	0.17815	0.897142		0.641021	0.176189	3.63825	0.000274497	0.000967378
			ENSGALG00000037479	IGSF21	26.4833		-0.682253	0.195846	-3.48362	0.000494683	0.00159072		0.26526	0.197021	1.34635	0.178189	0.897142		0.107289	0.196295	0.546573	0.584672	0.667653
			ENSGALG00000012282	L2HGDH	469.505		-0.032707	0.063038	-0.518846	0.603868	0.685405		0.0853169	0.0634015	1.34566	0.178412	0.897142		-0.550266	0.0632584	-8.69871	3.35672e-18	2.15786e-16
			ENSGALG00000007419	MASP1	125.257		-0.735095	0.11043	-6.65667	2.80097e-11	4.27261e-10		0.149534	0.111126	1.34562	0.178424	0.897142		-0.788107	0.110782	-7.11405	1.12684e-12	2.6661e-11
			ENSGALG00000067122	-	4.15516		-1.01727	0.245809	-4.13848	3.49612e-05	0.000149122		0.326852	0.242947	1.34537	0.178507	0.897142		1.02175	0.249502	4.09514	4.21904e-05	0.000185454
			ENSGALG00000035804	SQSTM1	2079.45		0.209006	0.0715856	2.91967	0.00350402	0.00894079		-0.0968848	0.0720227	-1.3452	0.178561	0.897142		-0.234549	0.0717698	-3.26808	0.00108281	0.00324672
			ENSGALG00000055982	-	8.69731		-0.553326	0.160695	-3.44334	0.000574571	0.00181435		-0.215395	0.160148	-1.34498	0.178632	0.897142		0.146047	0.165631	0.881759	0.377907	0.474189
			ENSGALG00000027056	ETFBKMT	54.4687		0.658301	0.0866409	7.59803	3.00664e-14	7.00777e-13		0.116774	0.0868375	1.34474	0.178708	0.897142		-0.594896	0.0871973	-6.82242	8.95219e-12	1.79205e-10
			ENSGALG00000013879	TIA1	251.87		-0.0233832	0.0672185	-0.347868	0.727939	0.793287		-0.0908383	0.0675545	-1.34467	0.178733	0.897142		0.37086	0.0675572	5.48957	4.0291e-08	3.6969e-07
			ENSGALG00000001561	MXRA8	124.33		-0.302884	0.0785887	-3.85404	0.000116183	0.000437518		0.106206	0.0789944	1.34448	0.178794	0.897142		0.332783	0.0790042	4.21223	2.52866e-05	0.000117219
			ENSGALG00000007837	KAZALD1	20.4792		-1.66254	0.249865	-6.65375	2.85726e-11	4.35348e-10		0.336995	0.250683	1.34431	0.178849	0.897142		0.320482	0.249711	1.28341	0.199348	0.282434
			ENSGALG00000012886	LOC420903	799.758		0.372475	0.0771515	4.82784	1.38021e-06	8.18599e-06		-0.104332	0.0776112	-1.34429	0.178854	0.897142		-0.125784	0.0773662	-1.62582	0.103988	0.16427
			ENSGALG00000029694	SNTA1	70.0355		-0.78322	0.128883	-6.07697	1.22478e-09	1.38497e-08		0.174165	0.129606	1.3438	0.179012	0.897142		0.823691	0.129174	6.37658	1.81087e-10	2.82038e-09
			ENSGALG00000030005	IGSF1	77.0944		-0.47747	0.125753	-3.79688	0.000146528	0.000538601		0.169932	0.126495	1.3434	0.179144	0.897142		0.442415	0.126187	3.50602	0.000454863	0.00152024
			ENSGALG00000016828	GRTP1	209.514		-0.526206	0.0883558	-5.95554	2.59213e-09	2.77707e-08		-0.119356	0.0888625	-1.34315	0.179223	0.897142		0.0378559	0.0887135	0.42672	0.669583	0.741897
			ENSGALG00000056336	-	1374.47		0.420251	0.0636597	6.60152	4.0697e-11	6.0219e-10		-0.0859854	0.064048	-1.34251	0.179429	0.897142		0.148083	0.0638216	2.32026	0.0203269	0.0410107
			ENSGALG00000011884	EXOSC9	87.2495		-0.199649	0.0639832	-3.12034	0.00180643	0.00498516		0.0861589	0.0641817	1.34242	0.179459	0.897142		0.186169	0.0648078	2.87264	0.00407064	0.0102492
			ENSGALG00000014381	HNRNPAB	1065.95		-0.206307	0.0332226	-6.20985	5.30367e-10	6.39317e-09		0.0448321	0.0334031	1.34215	0.179546	0.897142		0.188459	0.0333653	5.64835	1.61991e-08	1.62015e-07
			ENSGALG00000002222	NOC2L	373.815		0.147248	0.0545994	2.69687	0.00699937	0.0164431		-0.0736707	0.0548902	-1.34215	0.179549	0.897142		0.301721	0.0548156	5.5043	3.70644e-08	3.43155e-07
			ENSGALG00000042030	P4HA3	41.8707		-1.22033	0.229931	-5.30736	1.11226e-07	8.5566e-07		0.310196	0.231186	1.34176	0.179672	0.897142		1.20827	0.230428	5.24358	1.5749e-07	1.25728e-06
			ENSGALG00000011289	NKIRAS1	80.9653		0.326772	0.103827	3.14726	0.0016481	0.0046022		0.139955	0.104348	1.34124	0.179843	0.897142		-0.0608899	0.104236	-0.584152	0.559118	0.645289
			ENSGALG00000003601	ATP2B4	228.347		-0.246221	0.0690318	-3.56678	0.000361395	0.00120243		0.0930988	0.0694226	1.34105	0.179906	0.897142		-0.161634	0.0693622	-2.33029	0.0197909	0.0400626
			ENSGALG00000065357	-	4.49443		1.07631	0.200374	5.37148	7.80917e-08	6.21935e-07		-0.26393	0.196994	-1.33979	0.180314	0.897142		-0.106049	0.199835	-0.530684	0.595638	0.677216
			ENSGALG00000039985	CDH11	15.4624		-1.23011	0.263748	-4.66398	3.10151e-06	1.68224e-05		0.354728	0.264802	1.3396	0.180376	0.897142		0.741239	0.264989	2.79724	0.00515409	0.0125735
			ENSGALG00000067548	-	787.689		0.339701	0.0652392	5.20701	1.91911e-07	1.40278e-06		-0.0878624	0.0656084	-1.33919	0.180508	0.897142		-0.0266225	0.0654294	-0.406889	0.684089	0.753493
			ENSGALG00000013892	MAP3K5	36.3772		-0.370516	0.0873829	-4.24015	2.23373e-05	9.97625e-05		0.117174	0.0875032	1.33908	0.180544	0.897142		-0.0671886	0.0887659	-0.756918	0.449099	0.544753
			ENSGALG00000066137	-	98.8092		-0.331556	0.103511	-3.20312	0.00135948	0.00389107		0.139485	0.104171	1.339	0.180569	0.897142		-0.585411	0.103877	-5.63564	1.74408e-08	1.73007e-07
			ENSGALG00000002364	SEC16A	511.114		0.228092	0.0462175	4.93518	8.00779e-07	5.06211e-06		-0.0621921	0.0464469	-1.33899	0.180573	0.897142		-0.0416572	0.0463939	-0.897901	0.369238	0.465854
			ENSGALG00000010881	ASB2	28.8473		-0.463365	0.101695	-4.55641	5.20349e-06	2.68367e-05		-0.136235	0.101761	-1.33877	0.180645	0.897142		0.335993	0.103879	3.23448	0.00121864	0.00360162
			ENSGALG00000017075	FRY	3.24857		-0.559586	0.231927	-2.41276	0.0158322	0.0330734		0.308362	0.230337	1.33875	0.180654	0.897142		0.840842	0.247392	3.39882	0.000676767	0.0021457
			ENSGALG00000064267	-	28.7459		-0.448778	0.129358	-3.46927	0.000521875	0.0016677		-0.173902	0.129916	-1.33857	0.180709	0.897142		-0.122917	0.13039	-0.942691	0.345839	0.442956
			ENSGALG00000003803	DAB2	49.0922		-0.278303	0.153685	-1.81087	0.0701609	0.11887		0.206819	0.154532	1.33836	0.180779	0.897142		-1.43262	0.154443	-9.27603	1.75918e-20	1.65164e-18
			ENSGALG00000002802	PACSIN1	930.757		-0.0826306	0.0743979	-1.11066	0.266715	0.357983		0.100182	0.0748547	1.33835	0.180781	0.897142		-0.27695	0.0746025	-3.71234	0.000205349	0.00075047
			ENSGALG00000047283	DMBT1	95.3244		-0.229184	0.129446	-1.77049	0.0766449	0.127921		0.174276	0.130224	1.33828	0.180806	0.897142		0.540684	0.129867	4.16337	3.1359e-05	0.000142397
			ENSGALG00000041857	ZC3H15	312.922		0.114548	0.0467678	2.44928	0.014314	0.0303298		-0.0628543	0.0469789	-1.33793	0.18092	0.897142		0.221778	0.0469865	4.72004	2.35795e-06	1.41032e-05
			ENSGALG00000003959	AP1M1	110.754		0.214693	0.0557066	3.854	0.000116205	0.000437518		-0.0746625	0.0558255	-1.33743	0.181084	0.897142		0.0726925	0.056358	1.28983	0.197108	0.279856
			ENSGALG00000050441	CRCBL	8.09361		-0.848122	0.203188	-4.17408	2.99195e-05	0.000129593		0.271166	0.202816	1.33701	0.18122	0.897142		1.12196	0.207071	5.41825	6.01853e-08	5.29981e-07
			ENSGALG00000006110	PLK1	163.367		-0.83375	0.146706	-5.68313	1.32254e-08	1.23561e-07		0.197338	0.147605	1.33693	0.181244	0.897142		0.474009	0.147142	3.22145	0.00127545	0.00375133
			ENSGALG00000004333	ABCA5	121.108		-0.190343	0.094931	-2.00506	0.0449561	0.0817005		0.127586	0.0954421	1.33679	0.18129	0.897142		-0.562274	0.0954115	-5.89314	3.78916e-09	4.43133e-08
			ENSGALG00000022622	HOXA4	15.3146		-1.11172	0.229406	-4.84606	1.25935e-06	7.54352e-06		0.307982	0.230396	1.33675	0.181306	0.897142		0.679239	0.230166	2.95108	0.00316665	0.00822986
			ENSGALG00000015367	NECTIN3	131.097		0.268751	0.0727756	3.69287	0.000221741	0.000780425		-0.0976872	0.0730923	-1.33649	0.181389	0.897142		-0.0334117	0.0731092	-0.457012	0.647663	0.723044
			ENSGALG00000009570	ATP6V1D	527.204		0.218435	0.0540709	4.03978	5.35008e-05	0.000218738		-0.0726274	0.0543558	-1.33615	0.181501	0.897142		0.121294	0.054261	2.23538	0.0253924	0.0496818
			ENSGALG00000055779	-	813.37		0.288553	0.0535157	5.39194	6.97015e-08	5.62166e-07		-0.0719168	0.0538306	-1.33598	0.181555	0.897142		-0.0440506	0.053668	-0.820798	0.411761	0.507873
			ENSGALG00000052388	METRN	26.528		-0.614428	0.131293	-4.67984	2.87102e-06	1.57128e-05		0.176144	0.131906	1.33537	0.181755	0.897194		0.697611	0.131509	5.30468	1.12871e-07	9.29461e-07
			ENSGALG00000011377	METAP2	178.919		-0.231174	0.0664617	-3.47831	0.000504589	0.00161789		0.089113	0.066795	1.33413	0.182163	0.897194		-0.0563801	0.0668172	-0.843796	0.398783	0.495285
			ENSGALG00000034615	ANO8	33.7901		-0.638376	0.109707	-5.8189	5.92369e-09	5.96936e-08		0.146882	0.110102	1.33406	0.182184	0.897194		0.519688	0.110052	4.72218	2.33327e-06	1.39744e-05
			ENSGALG00000006352	CH25H	6.30043		-1.37503	0.259346	-5.30192	1.14588e-07	8.79501e-07		0.343753	0.257729	1.33378	0.182276	0.897194		0.45853	0.262696	1.74548	0.0809019	0.133184
			ENSGALG00000050199	-	573.953		0.119366	0.0667473	1.78832	0.0737241	0.123883		-0.0895304	0.067128	-1.33373	0.182293	0.897194		0.441228	0.0669528	6.59014	4.39411e-11	7.63784e-10
			ENSGALG00000043754	GLUL	18899.4		-0.0193892	0.0896282	-0.216329	0.828732	0.874379		-0.120271	0.090179	-1.33369	0.182306	0.897194		0.321629	0.0898491	3.57966	0.000344047	0.00118423
			ENSGALG00000031193	IGSF9	20633.8		0.427515	0.0798221	5.35585	8.51545e-08	6.70749e-07		-0.107084	0.080313	-1.33333	0.182424	0.897443		0.120174	0.0800182	1.50183	0.133141	0.202745
			ENSGALG00000056458	-	6.5241		-0.954165	0.193293	-4.93637	7.95913e-07	5.04331e-06		0.255612	0.191872	1.3322	0.182795	0.898667		-0.216182	0.193196	-1.11898	0.26315	0.355345
			ENSGALG00000054667	LOC100857850	5.84071		-1.31814	0.232031	-5.68088	1.34006e-08	1.25023e-07		0.305967	0.229678	1.33216	0.182808	0.898667		-0.209621	0.229035	-0.915234	0.360069	0.456619
			ENSGALG00000002984	RAB24	576.256		0.20944	0.0474002	4.41854	9.93715e-06	4.81228e-05		0.0635281	0.0477002	1.33182	0.182919	0.898667		-0.0424896	0.0475268	-0.894014	0.371314	0.467766
			ENSGALG00000000518	KLHL12	493.034		0.150342	0.0494287	3.04158	0.00235337	0.00628826		-0.0661934	0.0497268	-1.33114	0.183143	0.898667		-0.214572	0.0495843	-4.32741	1.50872e-05	7.36785e-05
			ENSGALG00000029789	PPP1R2	178.569		0.31409	0.051609	6.08596	1.15797e-09	1.31725e-08		-0.0688976	0.0517674	-1.33091	0.183219	0.898667		-0.110746	0.0519596	-2.13139	0.0330567	0.0622651
			ENSGALG00000006346	CXCL14	35.8499		-0.889723	0.231291	-3.84677	0.000119685	0.000449095		0.309512	0.232578	1.33079	0.183258	0.898667		1.30618	0.232397	5.62045	1.90457e-08	1.87808e-07
			ENSGALG00000049270	LOC107050883	614.803		0.243234	0.0726124	3.34976	0.000808829	0.00246251		-0.0972192	0.0730619	-1.33064	0.183307	0.898667		0.224353	0.0727922	3.0821	0.00205545	0.005663
			ENSGALG00000003079	MFF	509.718		0.254964	0.0430203	5.9266	3.09274e-09	3.27501e-08		0.0574989	0.0432316	1.33002	0.183512	0.898667		-0.177286	0.0432121	-4.10269	4.08374e-05	0.000180638
			ENSGALG00000005608	SLC9A3R2	84.2481		-0.843664	0.176432	-4.78179	1.73738e-06	1.00576e-05		0.235989	0.177492	1.32958	0.183657	0.898667		0.413629	0.177083	2.33579	0.019502	0.0396034
			ENSGALG00000049010	-	41.0023		0.0651792	0.255475	0.25513	0.798623	0.850486		0.341815	0.257089	1.32956	0.183665	0.898667		0.84738	0.256527	3.30327	0.000955632	0.00290415
			ENSGALG00000035952	KIAA1143	43.1558		0.311338	0.0979177	3.17958	0.00147487	0.00417473		-0.130475	0.0981465	-1.32939	0.183719	0.898667		-0.0739312	0.098668	-0.749292	0.453681	0.548664
			ENSGALG00000013637	TDP2	1078.33		0.291959	0.073673	3.9629	7.40452e-05	0.000292322		0.0984354	0.0741069	1.32829	0.184082	0.898667		-0.00409344	0.0738673	-0.055416	0.955807	0.968885
			ENSGALG00000064434	-	95.7967		-0.74467	0.138267	-5.38573	7.21526e-08	5.78088e-07		0.1847	0.139053	1.32827	0.184088	0.898667		0.611043	0.138743	4.40412	1.06213e-05	5.38617e-05
			ENSGALG00000066562	-	18.5298		-0.182932	0.12237	-1.49491	0.134939	0.205483		-0.163156	0.122845	-1.32814	0.184132	0.898667		0.63968	0.123319	5.1872	2.13478e-07	1.63945e-06
			ENSGALG00000067452	-	55.0131		-1.2488	0.21435	-5.82598	5.67772e-09	5.75193e-08		0.286326	0.215624	1.32789	0.184214	0.898667		0.718088	0.214937	3.34091	0.000835028	0.00258657
			ENSGALG00000048178	LOC107049496	40.6382		-0.443201	0.146045	-3.0347	0.00240779	0.00640858		0.195071	0.146922	1.32772	0.18427	0.898667		0.366823	0.146418	2.50532	0.0122341	0.0264394
			ENSGALG00000016001	LZTS3	42.2683		-0.370763	0.0950697	-3.8999	9.62307e-05	0.000369535		0.126641	0.0954019	1.32745	0.184361	0.898667		-0.552708	0.0963968	-5.73368	9.82762e-09	1.04068e-07
			ENSGALG00000007609	ARHGAP19	67.0153		-0.558448	0.118016	-4.73198	2.22344e-06	1.26086e-05		0.157549	0.118692	1.32738	0.184384	0.898667		0.298054	0.118461	2.51606	0.0118676	0.0257518
			ENSGALG00000026207	CNTF	45.1273		-0.968041	0.17125	-5.65281	1.57849e-08	1.45134e-07		0.228365	0.172198	1.32618	0.184781	0.898667		0.430002	0.171543	2.50667	0.0121875	0.0263559
			ENSGALG00000012915	MCM4	92.7159		-0.688517	0.0958534	-7.18302	6.81882e-13	1.35684e-11		0.127752	0.0963358	1.32611	0.184802	0.898667		0.245981	0.0963986	2.55171	0.0107197	0.0236536
			ENSGALG00000059740	-	5.01483		-1.23334	0.22781	-5.41389	6.16691e-08	5.02858e-07		0.296721	0.223921	1.32511	0.185133	0.898667		-0.349168	0.229255	-1.52305	0.127746	0.195603
			ENSGALG00000057317	-	35.9471		-0.530205	0.139592	-3.79824	0.000145725	0.000535947		0.185949	0.140338	1.32501	0.185168	0.898667		0.806718	0.140075	5.75919	8.45192e-09	9.11658e-08
			ENSGALG00000035134	UBOX5	134.129		0.189667	0.0590249	3.21333	0.00131204	0.00376986		-0.0785585	0.0592904	-1.32498	0.185178	0.898667		0.254903	0.0594112	4.29048	1.78288e-05	8.56863e-05
			ENSGALG00000011237	DPH3P1	181.022		0.193144	0.0538994	3.58342	0.000339119	0.00113568		-0.0716654	0.0541346	-1.32384	0.185557	0.898667		-0.00800008	0.0542198	-0.147549	0.882699	0.916522
			ENSGALG00000024053	ICMT	665.027		0.00521712	0.0467686	0.111552	0.911179	0.937566		-0.0622683	0.0470401	-1.32373	0.185593	0.898667		-0.144985	0.0469419	-3.08861	0.00201093	0.00556335
			ENSGALG00000011091	NUP133	75.8861		-0.338223	0.073878	-4.57814	4.6914e-06	2.43843e-05		0.0981273	0.0741338	1.32365	0.185619	0.898667		-0.168848	0.0747169	-2.25983	0.0238316	0.047126
			ENSGALG00000060206	-	1160.24		0.334126	0.0970986	3.4411	0.000579358	0.0018286		0.129258	0.0976996	1.32302	0.18583	0.898667		-0.576195	0.097341	-5.91934	3.23227e-09	3.851e-08
			ENSGALG00000000276	FBXL17	10.3692		-0.495984	0.156735	-3.16447	0.00155364	0.00437079		0.207777	0.157075	1.32279	0.185904	0.898667		-0.432647	0.158181	-2.73513	0.00623547	0.0148369
			ENSGALG00000008504	HNRNPLL	116.276		-0.162516	0.0551315	-2.9478	0.00320048	0.00824518		0.0731144	0.0552928	1.32231	0.186064	0.898667		0.115647	0.0559291	2.06775	0.0386639	0.0711971
			ENSGALG00000011476	SEPTIN11	142.169		-0.541783	0.0579013	-9.357	8.20316e-21	4.03559e-19		0.0768275	0.0581023	1.32228	0.186075	0.898667		0.224499	0.0585141	3.83666	0.000124718	0.000486038
			ENSGALG00000016554	ACE2	3391.97		-0.0430661	0.0869677	-0.495196	0.620462	0.700245		-0.115662	0.0874989	-1.32186	0.186213	0.898667		-0.433959	0.0871876	-4.9773	6.4476e-07	4.43089e-06
			ENSGALG00000000712	-	119.105		-0.325793	0.0758373	-4.29595	1.73947e-05	7.96379e-05		0.100668	0.0761706	1.32161	0.186299	0.898667		0.221281	0.0765057	2.89235	0.00382374	0.00969902
			ENSGALG00000067459	-	11.3034		-0.674384	0.186368	-3.61856	0.000296246	0.00101038		0.24703	0.18693	1.32151	0.186332	0.898667		0.40167	0.187342	2.14405	0.0320287	0.0606888
			ENSGALG00000012123	PAX6	8.59453		0.600366	0.18356	3.27067	0.00107292	0.00316043		-0.242466	0.183656	-1.32022	0.186763	0.898667		-0.131241	0.184863	-0.709933	0.477746	0.570859
			ENSGALG00000002955	ADAMTSL2	24.4502		-0.87879	0.157146	-5.5922	2.24214e-08	2.00082e-07		0.20807	0.157607	1.32018	0.186774	0.898667		0.960196	0.158609	6.05386	1.41413e-09	1.81706e-08
			ENSGALG00000048117	DNLZ	876.595		0.320533	0.0845659	3.79034	0.000150443	0.000552081		-0.112335	0.0850922	-1.32015	0.186784	0.898667		0.261541	0.0847749	3.08513	0.00203464	0.00561707
			ENSGALG00000008839	ATP11B	366.434		0.531174	0.0850751	6.24359	4.27647e-10	5.25958e-09		-0.112902	0.0855391	-1.31989	0.18687	0.898667		-0.036752	0.0853099	-0.430806	0.66661	0.739435
			ENSGALG00000005417	JMJD4	22.0541		-0.509742	0.106382	-4.79162	1.65444e-06	9.62767e-06		-0.140124	0.106191	-1.31955	0.186986	0.898667		-0.0233535	0.109623	-0.213035	0.8313	0.876256
			ENSGALG00000000314	-	20.8005		0.597994	0.135829	4.40256	1.06983e-05	5.13983e-05		-0.179388	0.135986	-1.31916	0.187114	0.898667		0.365834	0.137107	2.66824	0.007625	0.017664
			ENSGALG00000042011	HNRNPA1	3276.51		-0.180648	0.0441554	-4.09119	4.29168e-05	0.000179229		0.0586005	0.0444268	1.31904	0.187157	0.898667		-0.0249175	0.0442723	-0.562823	0.573555	0.657913
			ENSGALG00000002239	REXO5	44.4334		-0.368585	0.0820957	-4.4897	7.1325e-06	3.56011e-05		-0.108419	0.0822172	-1.31869	0.187274	0.898667		0.265506	0.0837078	3.17181	0.00151491	0.00435556
			ENSGALG00000010806	RIN3	56.5487		-0.144304	0.0844562	-1.70863	0.0875194	0.143237		0.111667	0.0846909	1.31852	0.18733	0.898667		0.549483	0.0858655	6.39934	1.56049e-10	2.45916e-09
			ENSGALG00000002678	CSPG4	101.021		-0.642789	0.119108	-5.39667	6.78873e-08	5.49528e-07		0.157989	0.119838	1.31836	0.187384	0.898667		0.10962	0.119392	0.918149	0.358541	0.45521
			ENSGALG00000042129	CHTOP	7.2917		-1.17113	0.211442	-5.53876	3.04613e-08	2.6474e-07		0.276867	0.210099	1.31779	0.187573	0.898667		0.557792	0.211302	2.63978	0.00829599	0.0189875
			ENSGALG00000031070	MAIP1	434.056		-0.240683	0.0527721	-4.56081	5.09565e-06	2.63417e-05		0.0699266	0.0530758	1.31749	0.187676	0.898667		-0.168667	0.052982	-3.18348	0.00145514	0.00420733
			ENSGALG00000004243	LOC422993	4279.52		-1.16287	0.162693	-7.14763	8.82897e-13	1.71203e-11		-0.215608	0.163694	-1.31714	0.187792	0.898667		-0.929502	0.163093	-5.69921	1.20363e-08	1.24781e-07
			ENSGALG00000036539	EFNB1	1117.97		-0.275311	0.0797776	-3.45098	0.000558546	0.00176877		0.105723	0.0802717	1.31706	0.187819	0.898667		-0.170889	0.07998	-2.13664	0.0326272	0.0616513
			ENSGALG00000032496	SIRT3	611.593		0.201654	0.0543272	3.71183	0.000205763	0.000729389		0.0719457	0.0546527	1.31642	0.188034	0.898667		-0.344368	0.0544981	-6.3189	2.6343e-10	3.96393e-09
			ENSGALG00000041226	RRAGA	510.222		0.0477904	0.0520893	0.917471	0.358896	0.456695		-0.0689627	0.0523882	-1.31638	0.188047	0.898667		-0.218477	0.0522653	-4.18016	2.91302e-05	0.000133458
			ENSGALG00000001800	DUS3L	158.429		0.0434788	0.0648608	0.67034	0.502641	0.596564		-0.0857857	0.0651826	-1.31608	0.188147	0.898667		0.1937	0.0652402	2.96902	0.0029875	0.0078327
			ENSGALG00000010645	ENPP6	1286.88		-0.0446094	0.0945623	-0.471747	0.637108	0.715458		0.125156	0.0951436	1.31545	0.18836	0.898667		-0.586838	0.094805	-6.18995	6.01843e-10	8.35809e-09
			ENSGALG00000010764	FBXO8	217.139		0.22818	0.06906	3.30408	0.000952889	0.00284268		0.0912556	0.0693748	1.3154	0.188375	0.898667		-0.28939	0.0693585	-4.17238	3.0144e-05	0.000137536
			ENSGALG00000005079	VCL	59.4757		-0.377391	0.110209	-3.42433	0.000616313	0.00193061		0.145658	0.110739	1.31532	0.188402	0.898667		-0.739631	0.110893	-6.66976	2.56221e-11	4.63492e-10
			ENSGALG00000009545	SLC25A12	30.0814		-0.0431572	0.112183	-0.384704	0.700457	0.770312		0.147873	0.112477	1.31469	0.188613	0.898825		0.405098	0.113742	3.56156	0.000368659	0.00126057
			ENSGALG00000036894	ABCA2	820.04		-0.400175	0.0870635	-4.59636	4.2994e-06	2.25047e-05		0.115164	0.0876025	1.31462	0.188637	0.898825		-0.309817	0.087288	-3.54936	0.000386167	0.00131368
			ENSGALG00000039964	-	879.484		0.383343	0.0951688	4.02803	5.62457e-05	0.000229007		0.125784	0.0957602	1.31353	0.189004	0.899431		0.140882	0.0954054	1.47666	0.139766	0.211169
			ENSGALG00000036805	SPTB	387.942		-0.397592	0.069247	-5.74165	9.37601e-09	9.05149e-08		-0.0915105	0.0696783	-1.31333	0.189072	0.899431		-0.363104	0.0694395	-5.22907	1.70363e-07	1.34474e-06
			ENSGALG00000040696	PRCC	495.668		-0.186912	0.0520287	-3.59248	0.000327542	0.00110133		0.0687169	0.0523323	1.31309	0.189154	0.899431		-0.154055	0.0522396	-2.94901	0.00318789	0.0082735
			ENSGALG00000003183	PHAF1	232.515		-0.0856697	0.0568986	-1.50565	0.132156	0.201914		0.0750494	0.0571699	1.31274	0.189269	0.899431		-0.349098	0.0572324	-6.09965	1.06298e-09	1.41183e-08
			ENSGALG00000039107	-	5.61088		-1.76806	0.204637	-8.63995	5.62372e-18	2.08265e-16		0.251123	0.191321	1.31258	0.189325	0.899431		0.720931	0.192872	3.73788	0.000185582	0.00068689
			ENSGALG00000030455	JAZF1	12.1303		-0.517746	0.153521	-3.37247	0.000744961	0.00228844		0.201709	0.153704	1.31232	0.189413	0.899431		0.435768	0.155335	2.80534	0.00502637	0.0123025
			ENSGALG00000011434	SLC11A1	57.5357		-0.234619	0.125209	-1.87383	0.0609544	0.105662		0.165373	0.126021	1.31226	0.189433	0.899431		0.397438	0.125535	3.16595	0.00154579	0.00443353
			ENSGALG00000015115	MAMDC2	12.0908		-0.76797	0.199252	-3.85427	0.000116075	0.000437398		0.262249	0.199934	1.31168	0.189628	0.899431		0.00151727	0.200179	0.00757958	0.993952	0.99582
			ENSGALG00000002789	MAP2	16.4389		0.322123	0.117444	2.74278	0.00609215	0.0145478		-0.154059	0.117454	-1.31166	0.189636	0.899431		0.505045	0.12056	4.18915	2.79999e-05	0.000128678
			ENSGALG00000006532	FOPNL	22.5966		-0.3756	0.120764	-3.1102	0.00186961	0.00513085		0.158756	0.121061	1.31137	0.189732	0.899431		0.409475	0.122392	3.34559	0.000821069	0.00254856
			ENSGALG00000031737	-	251.348		-0.657567	0.132568	-4.96023	7.04095e-07	4.51515e-06		0.174917	0.133387	1.31135	0.189741	0.899431		-0.238866	0.13289	-1.79747	0.0722607	0.121256
			ENSGALG00000065139	-	55.8697		-0.249791	0.0779027	-3.20645	0.00134382	0.00385039		0.102597	0.0782557	1.31105	0.189839	0.899431		0.139744	0.078392	1.78263	0.0746472	0.124602
			ENSGALG00000006465	CCDC51	125.26		0.293953	0.0659765	4.45543	8.37259e-06	4.11136e-05		-0.0868095	0.0662167	-1.31099	0.18986	0.899431		-0.275193	0.0664013	-4.14439	3.40726e-05	0.000153154
			ENSGALG00000006738	CDK5RAP1	204.695		-0.0632035	0.0615203	-1.02736	0.304251	0.399161		0.0810966	0.061866	1.31084	0.189911	0.899431		-0.271746	0.061825	-4.3954	1.10569e-05	5.57583e-05
			ENSGALG00000008174	MTAP	72.8067		-0.124584	0.0714096	-1.74464	0.0810469	0.134169		0.0938923	0.0716618	1.31021	0.190124	0.899475		0.299002	0.0721171	4.14606	3.38252e-05	0.000152196
			ENSGALG00000009112	LRRC57	87.0473		0.22183	0.0590932	3.7539	0.000174103	0.00062989		0.0776036	0.0592299	1.31021	0.190125	0.899475		-0.14861	0.0599993	-2.47686	0.0132544	0.0282875
			ENSGALG00000032974	ADAMTS2	3.45242		-0.794872	0.268646	-2.95881	0.00308834	0.00799334		0.350261	0.267394	1.30991	0.190228	0.899475		0.342651	0.274827	1.24679	0.212474	0.297724
			ENSGALG00000010120	KIF2C	10.3109		-1.14732	0.198065	-5.79262	6.92986e-09	6.90709e-08		0.258629	0.197455	1.30982	0.190258	0.899475		0.614978	0.200398	3.06877	0.00214939	0.00589018
			ENSGALG00000043352	CERS4	7.65672		-1.03378	0.210848	-4.903	9.43864e-07	5.85011e-06		0.274686	0.209823	1.30914	0.190488	0.900245		0.847207	0.215376	3.93362	8.36759e-05	0.000341152
			ENSGALG00000006474	SKP1	2309.78		-0.135956	0.0487578	-2.7884	0.0052969	0.0128537		0.0641985	0.0490506	1.30882	0.190595	0.900431		-0.320013	0.0488931	-6.54515	5.94351e-11	1.0107e-09
			ENSGALG00000049348	PHPT1L	50.0424		0.241976	0.0937045	2.58233	0.00981366	0.0218569		0.123058	0.0940608	1.30828	0.190777	0.900779		0.302104	0.0943729	3.20118	0.00136867	0.00398845
			ENSGALG00000006127	PABIR3	146.031		-0.437213	0.0636582	-6.86814	6.50455e-12	1.1204e-10		0.0836611	0.0639511	1.3082	0.190804	0.900779		-0.110629	0.0640726	-1.72662	0.0842354	0.137609
			ENSGALG00000033452	FAM134A	2848.44		0.221315	0.0471392	4.69492	2.66707e-06	1.47236e-05		-0.0620292	0.0474293	-1.30782	0.190933	0.90081		-0.210907	0.0472579	-4.46289	8.0862e-06	4.2343e-05
			ENSGALG00000023546	NLRP1L	51.4353		-0.0449758	0.114529	-0.392701	0.694541	0.764878		0.150386	0.114992	1.30779	0.190946	0.90081		0.677908	0.11528	5.88051	4.09003e-09	4.74572e-08
			ENSGALG00000003751	ASAH2	3744.08		0.701885	0.112556	6.23586	4.49302e-10	5.50055e-09		-0.14807	0.113244	-1.30753	0.191032	0.900826		-0.287371	0.112836	-2.54679	0.0108718	0.0239339
			ENSGALG00000066378	-	601.339		0.516289	0.0687954	7.5047	6.15698e-14	1.39363e-12		-0.0904738	0.069205	-1.30733	0.191101	0.900826		-0.197702	0.068981	-2.86604	0.00415644	0.0104475
			ENSGALG00000010884	DDX24	17.0537		0.365121	0.134672	2.71119	0.00670426	0.0158235		-0.176195	0.13479	-1.30718	0.191152	0.900826		0.413824	0.13623	3.0377	0.00238394	0.00643373
			ENSGALG00000031117	STK17A	4.43344		-1.13545	0.242308	-4.68597	2.78632e-06	1.53015e-05		0.31221	0.238985	1.3064	0.191417	0.901756		0.735858	0.247304	2.97552	0.00292497	0.00769145
			ENSGALG00000057551	-	31.9132		-0.109922	0.0966477	-1.13735	0.255394	0.345641		-0.126475	0.0968566	-1.3058	0.191621	0.90221		0.458003	0.0985194	4.64886	3.33767e-06	1.91884e-05
			ENSGALG00000056984	-	345.475		0.163682	0.087587	1.86879	0.061652	0.106594		0.115076	0.0881456	1.30552	0.191715	0.90221		-0.313264	0.0878099	-3.56753	0.000360363	0.00123505
			ENSGALG00000016719	TNFRSF21	844.156		0.0515227	0.0723903	0.711735	0.476629	0.571721		0.0950722	0.0728344	1.30532	0.191784	0.90221		-0.486648	0.0725975	-6.70337	2.03662e-11	3.7922e-10
			ENSGALG00000058845	-	29.8844		-1.18424	0.133349	-8.88077	6.6399e-19	2.7322e-17		0.174154	0.133506	1.30446	0.192077	0.902439		-0.520636	0.133813	-3.89078	9.99214e-05	0.000399087
			ENSGALG00000017357	SRSF2	262.143		-0.336849	0.0783316	-4.3003	1.70571e-05	7.83885e-05		0.102775	0.0787972	1.30429	0.192133	0.902439		-0.0561468	0.0786415	-0.713959	0.475253	0.56887
			ENSGALG00000012011	L3HYPDH	102.852		-0.407596	0.111253	-3.66369	0.000248612	0.000862028		0.145979	0.111958	1.30388	0.192276	0.902439		0.375737	0.111532	3.36886	0.000754801	0.00236944
[truncated: 6,400 more rows]

## Sheet: TABLE S4
Transcriptional responses to diets without mineral phosphorus supplementation in the jejunum of two high-yielding laying hen strains
Yosef A. Abitew, Henry Reyer, Frieder Hadlich, Michael Oster, Nares Trakooljul, Vera Sommerfeld, Markus Rodehutscord, Klaus Wimmers , Siriluck Ponsuksili*
Supplementary Table 4: Significant gene onthology and pathway analysis for the main effects; diet, strain, and age
		Pathways	Ontology	Gene Counts	Pvalue	Condition	Symbol
		regulation of apoptotic process	BP	8	0.00429649	Diet	EGR1, CASP8, TRAF5, RASSF6, TRAF2, CASP18, IKZF3, DEDD
		cholesterol biosynthetic process	BP	4	0.00465857	Diet	FDPS, HMGCS1, HMGCR, HSD17B7
		DNA geometric change	BP	3	0.00624524	Diet	HMGB2, HMGB3, HMGB1
		fatty acid beta-oxidation	BP	4	0.0246237	Diet	CPT1A, ABCD3, ECHDC2, PPARD
		RNA splicing	BP	6	0.0515663	Diet	IVNS1ABP, RBFOX3, CIR1, YBX1, SLU7, JMJD6
		Wnt signaling pathway	BP	7	0.0845528	Diet	ZRANB1, WNT5B, CSNK1A1, PTK7, SOSTDC1, AXIN2, PITX2
		Folate biosynthesis	KEGG	6	0.00629518	Diet	TPH1, LOC418170, GGH, ALPI, PCBD1, GPHN
		p53 signaling pathway	KEGG	9	0.0106017	Diet	CASP9, CASP8, CCNE2, ZMAT3, AIFM2, CASP3, PERPB, THBS1, CASP18
		2-Oxocarboxylic acid metabolism	KEGG	4	0.0183377	Diet	GPT2, GOT2, ACO1, BCAT1
		Arginine biosynthesis	KEGG	4	0.0382131	Diet	GLUD2, GPT2, GOT2, ASS1
		Arginine and proline metabolism	KEGG	6	0.0385395	Diet	ALDH4A1, AOC1, GOT2, SMS, SAT1, ALDH7A1
		Biosynthesis of amino acids	KEGG	7	0.0477639	Diet	GPT2, CTH, GOT2, ACO1, CYLY, BCAT1, ASS1
		lipid transport	BP	13	0.00242061	Strain	OSBPL8, PRELID1, ABCC1, OSBPL6, SIGMAR1, OSBPL2, APOA4, VLDLR, SCP2, VPS51, ESYT2, APOD, APOB
		intrinsic apoptotic signaling pathway in response to DNA damage	BP	11	0.00996783	Strain	MSH6, BCL2A1, PRKDC, CASP2, PIK3R1, BAK1, TNFRSF1B, MLH1, CRIP1, BOK, BCL2L1
		regulation of cell proliferation	BP	27	0.0171851	Strain	GUCY2C, TES, PID1, SHC1, PTGER2, HP1BP3, TNC, PRDM1, FOXM1, DUSP15, PTGS1, E2F4, PITX2, S100A11, JUN, TGFB1, JUND, NOS2, TGFB3, FANCL, STAT1, STAT3, RNF126, NR5A2, BCL6, RPA3, SPRY2
		epithelial cell differentiation	BP	16	0.0173513	Strain	FN3K, GSTK1, TAGLN, PCNA, TCF21, CNN3, LGALS3, UPK1B, BDH2, NR5A2, TST, TOLLIP, CDK1, ANXA7, HNRNPH3, NKX2-5
		histone deacetylation	BP	11	0.0199818	Strain	HDAC2, SIN3B, RBBP4, TBL1XR1, HDAC1, SIN3A, MSL3, RBBP7, RCOR3, HDAC9, HOPX
		inflammatory response	BP	45	0.0239084	Strain	PXK, SGMS1, PTGER2, PTGER3, LOC417536, TLR1A, HMGB1, PARK7, GATA3, CXCL13L2, EXFABP, PTGS2, CXCL13, PTGS1, LOC395551, IRAK2, NKIRAS2, LOC100857191, CCR7, TSPAN2, CCR5, LOC107051813, CMKLR1, ANXA1, NOS2, CCL20, RARRES2, STAT3, CYBA, TLR2A, MIF, TNFRSF1B, NFKB1, TNFRSF1A, CD40LG, BCL6, CCLI7, IL2RA, IL1B, TOLLIP, MAPKAPK2, KIT, CCLI5, XCL1, IL17A
		phosphatidylinositol-3-phosphate biosynthetic process	BP	6	0.0296995	Strain	PIK3CD, PIK3C3, PIK3CB, PIK3C2A, PIK3CG, PIK3C2B
		'de novo' IMP biosynthetic process	BP	6	0.0296995	Strain	ADSL, ATIC, PPAT, GARS, PAICS, GART
		Cell cycle	KEGG	75	0.000581361	Strain	RB1, GSK3A, CDKN1A, CCNH, BUB1B, CDC20, CDC23, CCND2, CCND1, PTTG2, CHEK2, CDC26, CHEK1, SKP2, SKP1, YWHAH, ANAPC7, ESCO1, PPP2R5D, PPP2R5C, KNL1, ESCO2, YWHAZ, CDC25A, CCNA2, CCNE2, ESPL1, TFDP2, TFDP3, MCM3, MCM4, MCM5, MCM6, MCM2, ANAPC2, HDAC2, PCNA, HDAC1, PRKDC, CUL1, PDS5B, HDAC8, CCNB3, PPP2CB, ORC4, FZR1, CCNB1, ORC6, CDC45, RAD21, ORC2, ABL1, E2F3, BUB3, E2F4, BUB1, CREBBP, CDKN2B, TGFB…
		Metabolic pathways	KEGG	556	0.0088053	Strain	PNMT, HEXDCL, CDA, GLDC, XYLT1, ABAT, ENO2, EPRS, GCSH, NDST1, NSDHL, SCP2, NDST4, LIPG, CKMT1B, PIP4K2A, LRAT, LOC107050229, GAMT, GSTK1, ACOT8, MECR, DHDH, ADCY9, MTHFD1, MTHFD2, IDNK, HPD, PI4K2A, GNE, MTMR1, TPH1, MTMR3, SHMT1, RPN1, PLA2G5, PLA2G6, SDSL, HACD3, GNS, MTMR6, ADH6, LDHB, UGT8, HLCS, RDH10, PRDM16, CHST10, AFMID, RDH16, ST3GAL4, ST3GAL5, HMOX1, PIP5K1B, ST3GAL6, LTA4H, PIP5K1C, …
		DNA replication	KEGG	19	0.011419	Strain	RNASEH2B, PCNA, RFC4, LIG1, RFC2, RPA1, RPA2, POLE4, RPA3, POLE2, POLE3, MCM3, MCM4, MCM5, MCM6, SSBP1, DNA2, POLE, MCM2
		Ferroptosis	KEGG	20	0.0168066	Strain	PRNP, STEAP3, GPX4, TFRC, GSS, SLC11A2, CYBB, ACSL4, ACSL3, CP, GCLC, MAP1LC3B, TF, MAP1LC3A, MAP1LC3C, FTH1, VDAC2, HMOX1, SLC39A8, ATG5
		FoxO signaling pathway	KEGG	58	0.0274616	Strain	CDKN1A, SETD7, IRS4, PTEN, PRKAG1, PRKAG2, PIK3CD, PIK3CB, STK11, CCND2, CCND1, HOMER3, SKP2, PRKAB2, G6PC, CSNK1E, PRKAB1, TGFBR2, CAT, SGK3, SGK1, SGK2, PRKAA1, FOXO6, PIK3R3, FOXO4, PIK3R1, STK4, EGFR, CCNB3, MAPK9, CCNB1, MAPK8, PCK1, S1PR4, PCK2, PLK4, PLK3, CREBBP, CDKN2B, TGFB1, GADD45B, TGFB3, BNIP3, PLK1, STAT3, SOD2, KLF2, MAPK12, TGFBR2L, MAPK10, MAPK11, G6PC2, BCL6, CDK2, MDM2, KRAS, …
		Histidine metabolism	KEGG	13	0.0371023	Strain	LOC771456, MAOB, CARNMT1, MAOA, HDC, CNDP1, CNDP2, ALDH3B2, HAL, AMDHD1, ASPA, ALDH7A1, ALDH9A1
		Glutathione metabolism	KEGG	26	0.0413545	Strain	MGST3, GSTT1L, MGST1, MGST2, GSTT1, TXNDC12, ODC, LOC395611, GGT2, GGT5, GSTK1, RRM1, NAT8B, RRM2, GPX4, GPX3, GSS, IDH1, LOC396380, PGD, PRDX6, GGCT, GCLC, NAT8, GSTA4, SMS
		Inositol phosphate metabolism	KEGG	35	0.0434268	Strain	IPPK, MTMR1, MTMR3, INPP1, PTEN, PLCG1L, PIK3CD, PIK3CB, PIK3C2A, PIK3CG, MTMR6, PIK3C2B, INPP5B, INPP5F, INPP5E, PIP4K2A, PIP5K1B, PLCG1, PIP5K1C, SACM1L, IPMK, ITPK1, OCRL, MINPP1, PIKFYVE, ALDH6A1, PLCB4, SYNJ1, ITPKA, PLCH1, PIK3C3, PLCH2, PLCB1, PLCD3, PI4K2A
		tricarboxylic acid cycle	BP	25	9.90457e-06	Age	MDH1, MDH2, IDH2, IREB2, DLST, SDHD, SDHA, SDHB, CS, IDH3B, OGDH, SUCLG2, SUCLG1, ACO1
		carbohydrate metabolic process	BP	35	0.000353667	Age	EDEM3, B4GALT1, MDH1, MDH2, B4GALTL, EDEM1, PGGHG, HEXA, SLC3A1, TALDO1, GBGT1, CS, LDHB, GPD1L2, GNPDA1, GLB1, SI, AMDHD2, MAN1C1, GPD1L, B4GALT7, CHST2, PGM1, CHST3
		protein phosphorylation	BP	68	0.00065742	Age	BMPR2, NRK, PRKAG1, PRKAG2, IKZF2, MYLK, EDNRA, DSTYK, PDK4, SOX9, EPHB2, EPHB3, PDK1, EPHA4, MAP2K2, TBP, MUSK, SYK, STRADA, WNT5A, ADAM10, TGFBR2, LCK, BMP2K, BTK, RARA, SIK1, SQSTM1, SRC, PIK3R1, NUAK1, ACVR1C, GRK4, STK38L, ATVR1, FYN, CSK, PAK3, FNIP2, ST3GAL1, PAK5, NTRK1, SMAD1, TGFB2, YES1, TAF12, CSNK1A1, GLYCTK, LIMK1, BRAF, SMAD5, PTK2, ACVR2A, HIPK2, CDK9, WEE2, CDK6, AXL, TAOK1, STK1…
		citrate metabolic process	BP	14	0.000987781	Age	CS, IREB2, ACO1
		G1/S transition of mitotic cell cycle	BP	14	0.00264915	Age	TRIM71, PLK3, USP37, PLK2, GPR132, LATS2, CCNE2, CCND1, MYC, CDK2, E2F1, BCL2, ATVR1, SKP2
		inflammatory response	BP	51	0.00404829	Age	HMGB1, CXCL13L2, CXCL13, LOC395551, LOC100857191, CCR7, CCR5, CMKLR1, CCR2, MAP2K3, ANXA1, SLC11A1, IL18, MIF, TNFRSF1B, TICAM1, TNFRSF1A, IL8L2, CCLI7, IL1B, CCLI5, XCL1, TLR7, TLR4, TLR3, TLR2, PTGER4, SGMS1, PTGER2, LOC417536, TLR1A, GATA3, EXFABP, PTGS2, RELA, TBXA2R, TLR21, TSPAN2, CCL19, TAC1, LOC107051813, SMAD1, CCL20, TLR2A, MTOR, CD40LG, BCL6, REL, IL17F, IL17A, CCL26
		positive regulation of osteoblast differentiation	BP	19	0.00488447	Age	SMAD1, CEBPB, BMPR2, JAG1, IHH, ILK, GDPD2, SMAD5, ACVR2A, CYR61, RUNX2, BMP4, SHH, GNAS, ATVR1, IL6ST, FERMT2, WNT4, BMPR1A
		innate immune response	BP	45	0.005079	Age	BLK, SRC, HMGB2, TLR1A, HMGB1, EXFABP, SAMHD1, IPO7, RNF5, RELA, CATH1, C1ORF106, LGALS3, PCASP1, DHX58, G3BP2, TRIM25, FYN, TLR21, SKP2, N4BP1, TRIM27.1, YES1, TRIM27.2, ANXA1, SYK, PARP1, TLR2A, MIF, TICAM1, PTK2, ANKHD1, CATH3, CRPL1, LCK, REL, BTK, TRIM14, TLR7, IRF5, PTX3, TRIM59, TLR4, TLR3, TLR2
		Metabolic pathways	KEGG	630	0.0013471	Age	PNMT, CDA, PI4K2B, PGAP1, GLDC, UXS1, XYLT2, XYLT1, EHMT1, ABAT, ENO2, EPRS, NDST2, IL4I1, NDST1, NSDHL, NDST4, LIPG, CKMT1B, PIP4K2A, LRAT, MLYCD, LOC107050229, XYLB, GAMT, C14ORF159, GSTK1, UPB1, MTAP, ADCY9, MTHFD2, LOC418170, HMBS, UQCRC1, ATP5F1AZ, UQCRC2, ADPRM, HPD, PI4K2A, GNE, MTMR1, RPN2, SHMT1, PLA2G5, PLA2G6, SDSL, MTMR4, HACD3, PLA2G7, MTMR6, ACMSD, LDHB, UGT8, PRDM16, RDH16, PIP5K1B…
		DNA replication	KEGG	22	0.0021505	Age	RFC5, PRIM2, RNASEH2B, PCNA, RFC4, RFC1, RFC2, PRIM1, RPA1, RPA2, POLE4, RNASEH1, RPA3, POLD2, POLE3, MCM3, MCM4, MCM5, MCM6, DNA2, POLE, MCM2
		Cysteine and methionine metabolism	KEGG	29	0.00598001	Age	AHCYL2, AHCY, AHCYL1, AMD1, MTR, MAT2B, SDSL, IL4I1, LDHB, CYLY, ENOPH1, MPST, GOT1, MDH1, MDH2, DNMT3A, GOT2, MAT1A, GCLC, MTAP, TST, ADI1, CTH, KYAT3, SMS, KYAT1, BCAT1, GCLM, CDO1
		Citrate cycle (TCA cycle)	KEGG	20	0.00598973	Age	MDH1, MDH2, IDH1, IDH2, DLST, SDHC, PDHB, SDHD, SDHA, SDHB, CS, IDH3B, OGDH, SUCLG2, SUCLG1, ACO1, DLAT, PCK1, DLD, PCK2
		Nucleotide metabolism	KEGG	48	0.00645857	Age	CDA, DTYMK, GDA, GMPR2, AK1, AK2, ADK, ENTPD8L2, AK4, ENTPD8L1, TYMS, NT5C2, CECR1, DGUOK, NT5DC4, LOC776992, DCK2, UPP1, ENPP3, XDH, RRM1, ENTPD1, DUT, ADSL, ENTPD2, RRM2, ENTPD4, ENTPD5, ENTPD6, NME2, NME3, ENTPD8, CTPS2, AMPD2, CTPS1, AMPD3, UCKL1, NT5C3A, UCK2, UCK1, RRM2B, NME7, CMPK1, CMPK2, ADSS1, ADSS2, ITPA, ADA
		Galactose metabolism	KEGG	23	0.00747343	Age	MGAM, G6PC, GALT, B4GALT1, AKR1B1, HK1, HK3, GALE, PFKL, UGP2, AKR1B10, G6PC3, GLB1, SI, HKDC1, LOC418170, PGM2, GALM, LCT, GLA, PGM1, PFKP, GALK1
		Carbon metabolism	KEGG	54	0.0171414	Age	GPI, GLDC, ENO2, HK1, HK3, MCEE, IDH3B, ME3, DLAT, ACADS, TPI1, TALDO1, SDHC, SDHD, SDHA, SDHB, HKDC1, CAT, PCCB, PGP, RGN, SUCLG2, SUCLG1, ALDOB, TKT, DLD, GAPDH, FBP1, H6PD, RPEL1, SHMT1, DLST, PDHB, SDSL, ACAT2, ACAT1, TKFC, PRPS1L1, MDH1, GOT1, MDH2, IDH1, GLYCTK, IDH2, GOT2, RPIA, CS, PFKL, GLUD2, CPS1, OGDH, ACO1, PFKP, SRRL
		Steroid biosynthesis	KEGG	13	0.0339659	Age	CYP51A1, MSMO1, HSD17B7, LSS, LIPA, SQLE, NSDHL, CYP24A1, SOAT1, LOC100857622, SC5D, DHCR7, FDFT1

## Sheet: Table S5
Transcriptional responses to diets without mineral phosphorus supplementation in the jejunum of two high-yielding laying hen strains
Yosef A. Abitew, Henry Reyer, Frieder Hadlich, Michael Oster, Nares Trakooljul, Vera Sommerfeld, Markus Rodehutscord, Klaus Wimmers , Siriluck Ponsuksili*
TRANSCRIPTIONAL RESPONSES TO LOW DIETARY PHOSPHORUS IN TWO LAYING HEN STRAINS
Yosef A. Abitew, Henry Reyer, Frieder Hadlich, Michael Oster, Nares Trakooljul, Vera Sommerfeld, Markus Rodehutscord, Klaus Wimmers , Siriluck Ponsuksili*
Supplementary Table S5: Least square means (LSM) and standard errors (SE) of genes which were observed in the results of qPCR for validation
			Gene Symbol	Strain				Age				Diet				Strain p value	Age p value	Diet p value	Str*Age*Diet p value	corr.coeff RT vs. RNA-seq	corr p value	corr FDR
				LB		LSL		Week 19		Week 24		P+		P-
Gene	Primer efficiency qPCR			LSM	SE	LSM	SE	LSM	SE	LSM	SE	LSM	SE	LSM	SE
ATP2B1	98.3504		ATP2B1	0.01423	0.002722	0.009016	0.002722	0.007327	0.003626	0.01592	0.003626	0.01061	0.002722	0.01264	0.002722	0.0062	0.0998	0.2707	0.625	0.646661	9.2e-11	2.09e-09
AXIN2	100.945		AXIN2	0.003431	0.00035	0.005277	0.000346	0.00466	0.000339	0.004049	0.000334	0.003822	0.000334	0.004886	0.000339	0.0005	0.1888	0.0245	0.2006	0.483847	6.26e-06	4.65895e-05
B4GALT1	98.9479		B4GALT1	0.008065	0.000663	0.005688	0.000663	0.009142	0.000786	0.00461	0.000786	0.007191	0.000663	0.006562	0.000663	0.0018	0.0002	0.3887	0.192	0.709738	1.7e-13	6.82e-12
CALB1	98.1327		CALB1	0.1341	0.03245	0.187	0.03245	0.06926	0.04156	0.2518	0.04156	0.127	0.03223	0.1941	0.03223	0.0556	0.003	0.0124	0.8621	0.703909	3.26e-13	1.1e-11
CLDN2	98.3464		CLDN2	0.1955	0.01313	0.2348	0.01313	0.09051	0.01313	0.3398	0.01313	0.1962	0.01313	0.234	0.01313	0.0394	<.0001	0.047	0.6061	0.890668	0	0
GLUD2	93.0553		GLUD2	0.01893	0.001947	0.01466	0.001947	0.01193	0.002402	0.02166	0.002402	0.01538	0.001876	0.01821	0.001876	0.0184	0.005	0.0504	0.1408	0.743008	3.11e-15	2.01e-13
GPT2	96.7088		GPT2	0.04443	0.005876	0.02774	0.005876	0.03197	0.007473	0.0402	0.007473	0.03456	0.005876	0.03761	0.005876	0.002	0.4396	0.5567	0.3883	0.701231	4.37e-13	1.41e-11
GSTT1	95.6105		GSTT1	0.01158	0.001485	0.005851	0.001493	0.01185	0.001906	0.00559	0.001911	0.008433	0.001493	0.009002	0.001485	<.0001	0.0245	0.6537	0.3872	0.76062	4.44e-16	4.15e-14
HMGCS1	101.91		HMGCS1	0.006092	0.000681	0.006375	0.000681	0.004919	0.000608	0.007548	0.000608	0.006552	0.000608	0.005915	0.000608	0.7703	0.0009	0.3963	0.0931	0.706746	2.38e-13	9.11e-12
ITPK1	100.361		ITPK1	0.01021	0.000727	0.008764	0.000727	0.01065	0.000727	0.008322	0.000727	0.01008	0.000727	0.008897	0.000727	0.1652	0.0276	0.2558	0.1146	0.593411	6.6e-09	9.1e-08
MSMO1	100.29		MSMO1	0.00833	0.001859	0.008897	0.001859	0.004885	0.002429	0.01234	0.002435	0.008845	0.001859	0.008382	0.001859	0.6934	0.0348	0.7472	0.8423	0.708195	2.89e-13	1.01e-11
MTHFS	98.7683		MTHFS	0.001367	0.000339	0.00234	0.000333	0.0016	0.000429	0.002106	0.00043	0.001842	0.000327	0.001865	0.000326	0.0007	0.4009	0.9152	0.7026	0.540376	8.03e-07	7.59e-06
OCLN	102.048		OCLN	0.01507	0.001904	0.012	0.001904	0.01144	0.002493	0.01563	0.002493	0.01378	0.001904	0.0133	0.001904	0.0374	0.2403	0.7374	0.8143	0.753614	8.88e-16	7.47e-14
PAPSS2	101.431		PAPSS2	0.0106	0.001025	0.0103	0.001025	0.01187	0.001069	0.009031	0.001069	0.0107	0.000952	0.0102	0.000952	0.8181	0.0497	0.628	0.4794	0.510563	1.31e-06	1.15842e-05
PEBP1	96.3659		PEBP1	0.01742	0.000818	0.01495	0.000818	0.02196	0.000811	0.01041	0.000811	0.01624	0.000811	0.01613	0.000811	0.0379	<.0001	0.918	0.1619	0.750056	1.33e-15	9.34e-14
PI4K2B	99.656		PI4K2B	0.02644	0.00242	0.01787	0.00242	0.01951	0.002779	0.0248	0.002779	0.02185	0.00242	0.02246	0.00242	0.0038	0.1834	0.8275	0.5219	0.649002	7.47e-11	1.75e-09
PIP5K1B	99.5028		PIP5K1B	0.001262	0.000174	0.000831	0.000175	0.000988	0.000181	0.001105	0.000182	0.001008	0.000159	0.001085	0.000157	0.0483	0.6191	0.6206	0.0603	0.461546	5.09455e-05	0.000295484
SACM1L	101.089		SACM1L	0.01159	0.001119	0.009331	0.001119	0.009562	0.00141	0.01136	0.00141	0.01051	0.001094	0.01041	0.001094	0.0229	0.3658	0.9067	0.8635	0.426551	7.96725e-05	0.000440819
SLC13A2	99.715		SLC13A2	0.003496	0.000644	0.002387	0.000755	0.003995	0.000615	0.001888	0.000792	0.003262	0.000723	0.002621	0.000654	0.2603	0.0411	0.4962	0.1602	0.805096	2.58e-14	1.2e-12
SLC20A2	99.9011		SLC20A2	0.00829	0.000415	0.00602	0.000415	0.007194	0.000415	0.007116	0.000415	0.006813	0.000415	0.007496	0.000415	0.0003	0.8947	0.2493	0.1076	0.406833	0.000180456	0.000936811
SLC25A1	96.3232		SLC25A1	0.1244	0.01573	0.09746	0.01573	0.09276	0.02026	0.1291	0.02026	0.1083	0.01573	0.1136	0.01573	0.0433	0.2105	0.6858	0.2451	0.81231	0	0
TJP3	101.013		TJP3	0.007386	0.000657	0.006582	0.000657	0.007333	0.000804	0.006635	0.000804	0.007782	0.000657	0.006186	0.000657	0.2266	0.5414	0.0186	0.8094	0.383511	0.000445535	0.00208164
VDR	95.203		VDR	0.03444	0.003298	0.02231	0.003298	0.03105	0.004031	0.0257	0.004031	0.02919	0.003298	0.02756	0.003298	5	0.3523	0.6263	0.4979	0.735154	8.22e-15	4.32e-13
VSIG10	96.7636		VSIG10	0.002456	0.000331	0.001816	0.000332	0.00334	0.000304	0.000932	0.000393	0.002689	0.000344	0.001583	0.000307	0.1477	<.0001	0.012	0.362	0.78297	1.45e-13	6.11e-12

## Sheet: Table S6
Transcriptional responses to diets without mineral phosphorus supplementation in the jejunum of two high-yielding laying hen strains
Yosef A. Abitew, Henry Reyer, Frieder Hadlich, Michael Oster, Nares Trakooljul, Vera Sommerfeld, Markus Rodehutscord, Klaus Wimmers , Siriluck Ponsuksili*
Supplementary Table 6: Differential expression results for the diet effect within strain (LB_19, LB_24, LSL_19, and LSL_24) baseMean: mean of normalized counts for all samples. log2FoldChange: log2 fold change; lfcSE: standard error; stat: Wald statistic; pvalue: Wald test p-value; padj: BH adjusted p-values
							Week 19 LB P+ vs P-									Week 19 LSL P+ vs P-									Week 24 LB P+ vs P-								Week 24 LSL P+ vs P-
					Ensembl Gene ID	Gene Symbol	baseMean	log2FoldChange	lfcSE	stat	pvalue	padj			baseMean	log2FoldChange	lfcSE	stat	pvalue	padj			baseMean	log2FoldChange	lfcSE	stat	pvalue	padj			baseMean	log2FoldChange	lfcSE	stat	pvalue	padj
					ENSGALG00000032282	CALB1	16733.5	-1.83099	0.356162	-5.14089	2.73441e-07	0.00329195			16733.5	-1.24179	0.358291	-3.46586	0.000528544	0.350526			16733.5	-0.0381705	0.36571	-0.104374	0.916873	0.992968			16733.5	-0.271106	0.357486	-0.758369	0.44823	0.969334
					ENSGALG00000036836	SOSTDC1	29.0786	-0.993554	0.226808	-4.38059	1.1836e-05	0.0296855			29.0786	-0.386404	0.21931	-1.76191	0.0780843	0.886964			29.0786	0.216366	0.228484	0.946966	0.343656	0.970248			29.0786	-0.0575082	0.213269	-0.269651	0.787429	0.989444
					ENSGALG00000026214	LRTM2	42.2629	-1.48607	0.342187	-4.34288	1.4063e-05	0.0296855			42.2629	-0.858269	0.368365	-2.32994	0.0198092	0.773144			42.2629	0.443451	0.324992	1.3645	0.172411	0.970248			42.2629	-0.224571	0.323688	-0.693787	0.487816	0.969334
					ENSGALG00000037603	SESN2	3894.75	-0.94056	0.217133	-4.33172	1.47947e-05	0.0296855			3894.75	-0.0907394	0.218485	-0.415313	0.677913	0.989124			3894.75	-0.0275604	0.222784	-0.123709	0.901546	0.992186			3894.75	0.186225	0.217783	0.855096	0.392498	0.969334
					ENSGALG00000007720	AIFM3	1384.52	-1.3052	0.305476	-4.27266	1.93154e-05	0.0311719			1384.52	-0.347327	0.307336	-1.13012	0.258424	0.949897			1384.52	0.431412	0.313193	1.37746	0.168369	0.970248			1384.52	0.264078	0.306125	0.862648	0.388331	0.969334
					ENSGALG00000057732	-	244.395	-0.732617	0.174164	-4.20647	2.59387e-05	0.0311719			244.395	-0.160077	0.175708	-0.911041	0.362274	0.967187			244.395	-0.0416594	0.1764	-0.236164	0.813305	0.988324			244.395	0.117825	0.172694	0.682275	0.495065	0.969334
					ENSGALG00000047077	SLC25A1	4650.63	-0.887331	0.211994	-4.18565	2.84356e-05	0.0311719			4650.63	0.0763491	0.213278	0.357979	0.720359	0.989842			4650.63	-0.0398008	0.217577	-0.182928	0.854855	0.990408			4650.63	0.17716	0.212693	0.832936	0.404881	0.969334
					ENSGALG00000036190	AOC1	12480.2	-1.16576	0.27996	-4.16403	3.1268e-05	0.0311719			12480.2	-0.370282	0.281712	-1.3144	0.188712	0.935777			12480.2	-0.297251	0.287431	-1.03416	0.301059	0.970248			12480.2	0.209926	0.280974	0.747137	0.454981	0.969334
					ENSGALG00000061123	-	1464.91	-1.20088	0.289207	-4.15231	3.29132e-05	0.0311719			1464.91	-0.318477	0.290683	-1.09561	0.273247	0.956808			1464.91	-0.198944	0.296632	-0.670676	0.502427	0.970248			1464.91	0.0780101	0.289955	0.269042	0.787897	0.98973
					ENSGALG00000026159	PDLIM7	588.082	-0.5948	0.144324	-4.1213	3.76746e-05	0.0311719			588.082	-0.162789	0.1448	-1.12423	0.260914	0.951896			588.082	-0.0735514	0.147939	-0.497173	0.619067	0.974001			588.082	0.281184	0.144516	1.94569	0.0516916	0.969334
					ENSGALG00000051311	-	1251.5	-1.01415	0.24665	-4.11168	3.92783e-05	0.0311719			1251.5	-0.116268	0.247982	-0.468857	0.639172	0.982639			1251.5	-0.0650071	0.252484	-0.257471	0.796816	0.988324			1251.5	0.0564831	0.246922	0.228749	0.819064	0.991051
					ENSGALG00000068412	-	6.21604	-1.86467	0.454701	-4.10088	4.11585e-05	NA			6.21604	-1.47994	0.654762	-2.26026	0.0238049	0.798024			6.21604	-0.327476	0.325021	-1.00755	0.313669	0.970248			6.21604	-0.138555	0.398105	-0.348037	0.727812	0.983265
					ENSGALG00000055817	-	20.4164	-2.68255	0.663653	-4.0421	5.29748e-05	0.0366053			20.4164	-1.09324	0.602439	-1.81469	0.0695711	0.882014			20.4164	-1.86819	0.668244	-2.79567	0.00517917	0.970248			20.4164	0.62523	0.601411	1.0396	0.298524	0.969334
					ENSGALG00000028871	SLC38A3	121.02	-0.838775	0.210306	-3.98836	6.65319e-05	0.0401523			121.02	-0.0730417	0.213186	-0.342619	0.731885	0.989842			121.02	0.176634	0.213525	0.827231	0.408106	0.970248			121.02	0.156448	0.210721	0.742442	0.457819	0.969334
					ENSGALG00000003913	MCEE	63.7963	-0.663714	0.168306	-3.9435	8.03014e-05	0.0460356			63.7963	0.0945335	0.162648	0.581215	0.561096	0.982365			63.7963	0.00389114	0.165352	0.0235324	0.981226	0.997672			63.7963	0.00306893	0.159372	0.0192564	0.984637	0.99809
					ENSGALG00000034735	GLUD2	766.53	-0.700886	0.179405	-3.90672	9.35585e-05	0.0488656			766.53	-0.357301	0.180358	-1.98106	0.0475843	0.852602			766.53	0.04474	0.183273	0.244116	0.807141	0.988324			766.53	-0.152707	0.179204	-0.852144	0.394134	0.969334
					ENSGALG00000030941	ELAPOR1	1283.4	-0.645061	0.16598	-3.88638	0.000101751	0.0489991			1283.4	-0.0304778	0.167077	-0.182418	0.855255	0.990905			1283.4	0.0163563	0.170198	0.0961019	0.92344	0.992968			1283.4	0.147361	0.166571	0.884677	0.376331	0.969334
					ENSGALG00000004729	SLC7A10	68.6492	-1.52423	0.394717	-3.86157	0.000112662	0.0502346			68.6492	0.555036	0.466536	1.1897	0.234166	0.94124			68.6492	-0.0990336	0.396387	-0.249841	0.80271	0.988324			68.6492	-0.0925384	0.395827	-0.233785	0.815152	0.990756
					ENSGALG00000059034	-	18.837	-1.88191	0.491515	-3.8288	0.000128767	0.0535607			18.837	-2.56101	0.533407	-4.80123	1.57692e-06	0.0105117			18.837	0.499896	0.428196	1.16745	0.243029	0.970248			18.837	-0.204404	0.410512	-0.497925	0.618537	0.975259
					ENSGALG00000021136	VPREB3	35.0575	-2.83134	0.756639	-3.74199	0.000182565	0.0639596			35.0575	0.850439	0.749249	1.13506	0.256352	0.94883			35.0575	0.909436	0.879218	1.03437	0.300964	0.970248			35.0575	-1.67355	0.771963	-2.16792	0.0301651	0.969334
					ENSGALG00000043416	TARS2	1494.7	-0.531391	0.142372	-3.73241	0.000189656	0.0639596			1494.7	-0.0495527	0.143184	-0.346078	0.729284	0.989842			1494.7	-0.12163	0.14609	-0.832568	0.405089	0.970248			1494.7	0.114962	0.142868	0.804674	0.421008	0.969334
					ENSGALG00000058999	-	19.1776	-0.968165	0.25942	-3.73204	0.000189937	0.0639596			19.1776	0.148062	0.241764	0.612424	0.540257	0.98113			19.1776	-0.258328	0.245835	-1.05081	0.293344	0.970248			19.1776	0.417107	0.227994	1.82946	0.06733	0.969334
					ENSGALG00000043906	CHDSD	6210.08	-0.496803	0.133181	-3.73029	0.000191257	0.0639596			6210.08	-0.19703	0.133927	-1.47118	0.141242	0.921112			6210.08	0.0492673	0.136648	0.360541	0.718442	0.979158			6210.08	0.0652667	0.133536	0.488759	0.625013	0.976032
					ENSGALG00000005861	HEXDCL	916.399	-0.53837	0.145027	-3.7122	0.000205468	0.0668549			916.399	-0.133427	0.146041	-0.91363	0.360911	0.967187			916.399	0.0537792	0.148568	0.361983	0.717365	0.979158			916.399	0.228506	0.145656	1.56881	0.116693	0.969334
					ENSGALG00000008114	SFXN2	573.628	-0.605248	0.163547	-3.70076	0.000214957	0.0681019			573.628	-0.049522	0.164271	-0.301465	0.76306	0.990905			573.628	0.0900005	0.167834	0.536245	0.591789	0.973266			573.628	-0.0347044	0.164002	-0.21161	0.832412	0.991065
					ENSGALG00000052829	MAMDC4	9552.06	-0.647695	0.175978	-3.68054	0.000232741	0.0701945			9552.06	0.00112581	0.177069	0.00635802	0.994927	0.999586			9552.06	-0.0274616	0.180661	-0.152007	0.879182	0.992186			9552.06	0.255703	0.176606	1.44788	0.147651	0.969334
					ENSGALG00000002725	UAP1	1562.88	-0.43641	0.118589	-3.68001	0.000233224	0.0701945			1562.88	-0.0315897	0.119287	-0.26482	0.791148	0.990905			1562.88	0.0277336	0.121476	0.228305	0.819409	0.988324			1562.88	0.184346	0.118784	1.55195	0.120674	0.969334
					ENSGALG00000029971	PGLYRP2	1031.96	-0.62009	0.169687	-3.65432	0.000257869	0.075719			1031.96	-0.264399	0.17006	-1.55474	0.120008	0.904203			1031.96	-0.0567978	0.173998	-0.326428	0.7441	0.982581			1031.96	0.12567	0.169682	0.740622	0.458923	0.969334
					ENSGALG00000054002	G6PC3	369.74	-0.701612	0.192785	-3.63935	0.00027333	0.0780392			369.74	-0.233682	0.192919	-1.2113	0.22578	0.941032			369.74	-0.180444	0.196489	-0.918341	0.35844	0.970248			369.74	0.143741	0.191768	0.749555	0.453523	0.969334
					ENSGALG00000012688	-	45.6097	-0.555791	0.152929	-3.6343	0.000278735	0.0780392			45.6097	-0.111306	0.143226	-0.777134	0.43708	0.973829			45.6097	0.0475844	0.14782	0.321907	0.747523	0.982758			45.6097	-0.0881805	0.136505	-0.645985	0.518289	0.969334
					ENSGALG00000037669	FKBP9	89.2096	-0.637013	0.175747	-3.62461	0.0002894	0.0791839			89.2096	-0.229312	0.163242	-1.40474	0.1601	0.926831			89.2096	0.0837034	0.179712	0.465764	0.641384	0.97539			89.2096	-0.0264546	0.162704	-0.162593	0.870839	0.994853
					ENSGALG00000067038	-	412.39	-0.645755	0.179	-3.60757	0.000309075	0.0808904			412.39	-0.0774607	0.179119	-0.432455	0.665411	0.98669			412.39	-0.0154652	0.182265	-0.0848501	0.932381	0.993503			412.39	-0.0929063	0.177906	-0.522222	0.601515	0.972614
					ENSGALG00000012367	TRIM9	47.8125	-0.747338	0.207744	-3.59741	0.000321407	0.0823281			47.8125	-0.419302	0.214894	-1.95121	0.0510325	0.85473			47.8125	0.0907071	0.205618	0.441143	0.659109	0.977191			47.8125	0.0103387	0.207333	0.0498651	0.96023	0.998028
					ENSGALG00000067924	-	39.7835	-0.961581	0.268127	-3.58629	0.000335414	0.0841261			39.7835	-0.573139	0.26228	-2.18521	0.0288732	0.798024			39.7835	-0.121369	0.255118	-0.475735	0.634263	0.975283			39.7835	0.0367346	0.248962	0.147551	0.882697	0.995021
					ENSGALG00000000966	NPHP4	73.3998	-0.71272	0.199378	-3.57472	0.000350597	0.084652			73.3998	-0.251067	0.195368	-1.2851	0.198758	0.937413			73.3998	-0.272413	0.202147	-1.3476	0.177788	0.970248			73.3998	0.276209	0.195586	1.41221	0.157887	0.969334
					ENSGALG00000011414	AMDHD1	13.9574	-1.12433	0.315508	-3.56355	0.000365869	0.0848642			13.9574	-0.164303	0.315763	-0.520338	0.602828	0.982365			13.9574	0.228821	0.293989	0.778331	0.436374	0.970248			13.9574	0.0962118	0.300668	0.319994	0.748973	0.98501
					ENSGALG00000042246	BCKDHA	4134.21	-0.56102	0.158296	-3.54411	0.000393938	0.0877244			4134.21	-0.159129	0.159291	-0.998983	0.317803	0.964996			4134.21	-0.055337	0.162439	-0.340664	0.733357	0.981933			4134.21	0.0886964	0.158856	0.558343	0.57661	0.971481
					ENSGALG00000057394	-	17.3419	-1.48879	0.421146	-3.5351	0.000407623	0.0877244			17.3419	-0.404315	0.392025	-1.03135	0.302377	0.964996			17.3419	-0.755694	0.415442	-1.81901	0.0689098	0.970248			17.3419	0.0877743	0.377803	0.232328	0.816283	0.991051
					ENSGALG00000009476	CDK6	24.6744	-0.805493	0.228394	-3.52676	0.000420674	0.0877244			24.6744	-0.378047	0.206359	-1.83199	0.066953	0.882014			24.6744	0.492456	0.233612	2.10801	0.03503	0.970248			24.6744	-0.0879708	0.215371	-0.408462	0.682935	0.979558
					ENSGALG00000034383	TRMT2B	404.64	-0.443503	0.12611	-3.51681	0.000436768	0.0877244			404.64	-0.040565	0.126014	-0.321909	0.747522	0.990905			404.64	-0.138902	0.128686	-1.07939	0.280414	0.970248			404.64	0.0643131	0.125114	0.514036	0.607227	0.972992
					ENSGALG00000038207	-	280.388	-0.485886	0.138394	-3.51089	0.000446617	0.0877244			280.388	-0.0719806	0.137273	-0.524362	0.600027	0.982365			280.388	-0.0927255	0.139914	-0.662731	0.507503	0.971075			280.388	0.194223	0.135554	1.43281	0.151913	0.969334
					ENSGALG00000030194	SCLY	275.773	-0.473387	0.135168	-3.5022	0.000461431	0.0877244			275.773	0.0027098	0.136302	0.0198809	0.984138	0.996745			275.773	-0.209841	0.137957	-1.52106	0.128244	0.970248			275.773	0.344744	0.13482	2.55707	0.0105558	0.969334
					ENSGALG00000000764	SSR2	4163.39	-0.480463	0.13744	-3.4958	0.000472644	0.0877244			4163.39	-0.176854	0.13827	-1.27904	0.200882	0.937606			4163.39	-0.185873	0.141062	-1.31767	0.187614	0.970248			4163.39	0.173843	0.137921	1.26045	0.207505	0.969334
[truncated: 860 more rows]

## Sheet: Table S7
Transcriptional responses to diets without mineral phosphorus supplementation in the jejunum of two high-yielding laying hen strains
[truncated: 47 more rows]
